# Supplementary material for: Habitat disturbance and the organization of bacterial communities in Neotropical hematophagous arthropods
Source: PLoS One. 2019 Sep 6;14(9):e0222145. doi: 10.1371/journal.pone.0222145 (PMC6730880; doi:10.1371/journal.pone.0222145)
Supplement: S1 Table — (XLSX) [file pone.0222145.s002.xlsx]

## Sheet: Sheet1
S1 Table. Collection and processing information for each pool of arthropod samples.
Sample ID	Species	Number of Individuals in Pool	Sampling Site	Lat	Long	Method	Lifestage	Year	Vertical Strata
CFG.BCI.1	Culicoides foxi	30	BCI	9.16457	-79.8635	CDC Light trap	Adult	2010	Ground
CFG.BCI.2	Culicoides foxi	30	BCI	9.16081	-79.8608	CDC Light trap	Adult	2010	Ground
CFG.BCI.3	Culicoides foxi	29	BCI	9.16314	-79.8629	CDC Light trap	Adult	2010	Ground
CFG.BCI.4	Culicoides foxi	29	BCI	9.16159	-79.8615	CDC Light trap	Adult	2010	Ground
CFG.BCI.5	Culicoides foxi	35	BCI	9.15998	-79.8605	CDC Light trap	Adult	2010	Ground
CHG.BCI.26	Culicoides heliconiae	30	BCI	9.16457	-79.8635	CDC Light trap	Adult	2010	Ground
CHG.BCI.27	Culicoides heliconiae	30	BCI	9.16081	-79.8608	CDC Light trap	Adult	2010	Ground
CHG.BCI.28	Culicoides heliconiae	30	BCI	9.16314	-79.8629	CDC Light trap	Adult	2010	Ground
CHG.BCI.29	Culicoides heliconiae	30	BCI	9.16159	-79.8615	CDC Light trap	Adult	2010	Ground
CHG.BCI.30	Culicoides heliconiae	36	BCI	9.15998	-79.8605	CDC Light trap	Adult	2010	Ground
CBG.BCI.51	Culicoides batesi	28	BCI	9.16457	-79.8635	CDC Light trap	Adult	2010	Ground
CBG.BCI.52	Culicoides batesi	28	BCI	9.16081	-79.8608	CDC Light trap	Adult	2010	Ground
CBG.BCI.53	Culicoides batesi	28	BCI	9.16314	-79.8629	CDC Light trap	Adult	2010	Ground
CBG.BCI.54	Culicoides batesi	32	BCI	9.16159	-79.8615	CDC Light trap	Adult	2010	Ground
CBG.BCI.55	Culicoides batesi	28	BCI	9.15998	-79.8605	CDC Light trap	Adult	2010	Ground
CBG.BCI.56	Culicoides batesi	28	BCI	9.15998	-79.8605	CDC Light trap	Adult	2010	Ground
CFC.BCI.76	Culicoides foxi	30	BCI	9.16081	-79.8608	CDC Light trap	Adult	2010	Canopy
CFC.BCI.77	Culicoides foxi	30	BCI	9.16314	-79.8629	CDC Light trap	Adult	2010	Canopy
CFC.BCI.78	Culicoides foxi	29	BCI	9.16159	-79.8615	CDC Light trap	Adult	2010	Canopy
CFC.BCI.79	Culicoides foxi	30	BCI	9.15998	-79.8605	CDC Light trap	Adult	2010	Canopy
CFC.BCI.80	Culicoides foxi	30	BCI	9.15998	-79.8605	CDC Light trap	Adult	2010	Canopy
CFG.PVS.151	Culicoides foxi	32	PVS	9.08816	-79.8917	CDC Light trap	Adult	2011	Ground
CFG.PVS.152	Culicoides foxi	31	PVS	9.08946	-79.8924	CDC Light trap	Adult	2011	Ground
CFG.PVS.153	Culicoides foxi	30	PVS	9.09047	-79.8906	CDC Light trap	Adult	2011	Ground
CFG.PVS.154	Culicoides foxi	32	PVS	9.08874	-79.8895	CDC Light trap	Adult	2011	Ground
CFG.PVS.155	Culicoides foxi	33	PVS	9.08943	-79.8903	CDC Light trap	Adult	2011	Ground
CHG.PVS.171	Culicoides heliconiae	25	PVS	9.09235	-79.8936	CDC Light trap	Adult	2011	Ground
CHG.PVS.172	Culicoides heliconiae	24	PVS	9.08832	-79.8949	CDC Light trap	Adult	2011	Ground
CHG.PVS.173	Culicoides heliconiae	24	PVS	9.09235	-79.8936	CDC Light trap	Adult	2011	Ground
CHG.PVS.174	Culicoides heliconiae	25	PVS	9.09047	-79.8906	CDC Light trap	Adult	2011	Ground
CHG.PVS.175	Culicoides heliconiae	24	PVS	9.09065	-79.8952	CDC Light trap	Adult	2011	Ground
CBG.PVS.191	Culicoides batesi	29	PVS	9.08816	-79.8917	CDC Light trap	Adult	2011	Ground
CBG.PVS.192	Culicoides batesi	28	PVS	9.08816	-79.8917	CDC Light trap	Adult	2011	Ground
CBG.PVS.193	Culicoides batesi	28	PVS	9.08946	-79.8924	CDC Light trap	Adult	2011	Ground
CBG.PVS.194	Culicoides batesi	30	PVS	9.09047	-79.8906	CDC Light trap	Adult	2011	Ground
CBG.PVS.195	Culicoides batesi	29	PVS	9.08874	-79.8895	CDC Light trap	Adult	2011	Ground
CFC.PVS.211	Culicoides foxi	25	PVS	9.08816	-79.8917	CDC Light trap	Adult	2011	Canopy
CFC.PVS.212	Culicoides foxi	25	PVS	9.08946	-79.8924	CDC Light trap	Adult	2011	Canopy
CFC.PVS.213	Culicoides foxi	23	PVS	9.09047	-79.8906	CDC Light trap	Adult	2011	Canopy
CFC.PVS.214	Culicoides foxi	26	PVS	9.08874	-79.8895	CDC Light trap	Adult	2011	Canopy
CFC.PVS.215	Culicoides foxi	25	PVS	9.08943	-79.8903	CDC Light trap	Adult	2011	Canopy
CHC.PVS.231	Culicoides heliconiae	22	PVS	9.09235	-79.8936	CDC Light trap	Adult	2011	Canopy
CHC.PVS.232	Culicoides heliconiae	22	PVS	9.08832	-79.8949	CDC Light trap	Adult	2011	Canopy
CHC.PVS.233	Culicoides heliconiae	23	PVS	9.09235	-79.8936	CDC Light trap	Adult	2011	Canopy
CHC.PVS.234	Culicoides heliconiae	24	PVS	9.09047	-79.8906	CDC Light trap	Adult	2011	Canopy
CHC.PVS.235	Culicoides heliconiae	21	PVS	9.09065	-79.8952	CDC Light trap	Adult	2011	Canopy
CBC.PVS.251	Culicoides batesi	32	PVS	9.08816	-79.8917	CDC Light trap	Adult	2011	Canopy
CBC.PVS.252	Culicoides batesi	32	PVS	9.08816	-79.8917	CDC Light trap	Adult	2011	Canopy
CBC.PVS.253	Culicoides batesi	33	PVS	9.08946	-79.8924	CDC Light trap	Adult	2011	Canopy
CBC.PVS.254	Culicoides batesi	32	PVS	9.09047	-79.8906	CDC Light trap	Adult	2011	Canopy
CBC.PVS.255	Culicoides batesi	30	PVS	9.08874	-79.8895	CDC Light trap	Adult	2011	Canopy
CBC.PVS.256	Culicoides batesi	33	PVS	9.08943	-79.8903	CDC Light trap	Adult	2011	Canopy
CFG.ACH.271	Culicoides foxi	27	ACH	9.20567	-80.0013	CDC Light trap	Adult	2011	Ground
CFG.ACH.272	Culicoides foxi	27	ACH	9.2061	-79.9996	CDC Light trap	Adult	2011	Ground
CFG.ACH.273	Culicoides foxi	27	ACH	9.20765	-80.0006	CDC Light trap	Adult	2011	Ground
CFG.ACH.274	Culicoides foxi	27	ACH	9.20699	-80.0005	CDC Light trap	Adult	2011	Ground
CFG.ACH.275	Culicoides foxi	28	ACH	9.20639	-80.0008	CDC Light trap	Adult	2011	Ground
CHG.ACH.291	Culicoides heliconiae	29	ACH	9.207	-80.0002	CDC Light trap	Adult	2011	Ground
CHG.ACH.292	Culicoides heliconiae	28	ACH	9.20719	-79.9995	CDC Light trap	Adult	2011	Ground
CHG.ACH.293	Culicoides heliconiae	28	ACH	9.20567	-80.0013	CDC Light trap	Adult	2011	Ground
CHG.ACH.294	Culicoides heliconiae	30	ACH	9.20574	-79.9998	CDC Light trap	Adult	2011	Ground
CHG.ACH.295	Culicoides heliconiae	31	ACH	9.2061	-79.9996	CDC Light trap	Adult	2011	Ground
CBG.ACH.311	Culicoides batesi	29	ACH	9.2061	-79.9996	CDC Light trap	Adult	2011	Ground
CBG.ACH.312	Culicoides batesi	29	ACH	9.2061	-79.9996	CDC Light trap	Adult	2011	Ground
CBG.ACH.313	Culicoides batesi	30	ACH	9.20765	-80.0006	CDC Light trap	Adult	2011	Ground
CBG.ACH.314	Culicoides batesi	30	ACH	9.20699	-80.0005	CDC Light trap	Adult	2011	Ground
CBG.ACH.315	Culicoides batesi	28	ACH	9.20639	-80.0008	CDC Light trap	Adult	2011	Ground
CFC.ACH.331	Culicoides foxi	28	ACH	9.207	-80.0002	CDC Light trap	Adult	2011	Canopy
CFC.ACH.332	Culicoides foxi	29	ACH	9.20719	-79.9995	CDC Light trap	Adult	2011	Canopy
CFC.ACH.333	Culicoides foxi	27	ACH	9.20567	-80.0013	CDC Light trap	Adult	2011	Canopy
CFC.ACH.334	Culicoides foxi	28	ACH	9.20574	-79.9998	CDC Light trap	Adult	2011	Canopy
CFC.ACH.335	Culicoides foxi	27	ACH	9.2061	-79.9996	CDC Light trap	Adult	2011	Canopy
CHC.ACH.351	Culicoides heliconiae	23	ACH	9.2061	-79.9996	CDC Light trap	Adult	2011	Canopy
CHC.ACH.353	Culicoides heliconiae	23	ACH	9.2061	-79.9996	CDC Light trap	Adult	2011	Canopy
CHC.ACH.354	Culicoides heliconiae	22	ACH	9.20765	-80.0006	CDC Light trap	Adult	2011	Canopy
CHC.ACH.355	Culicoides heliconiae	23	ACH	9.20699	-80.0005	CDC Light trap	Adult	2011	Canopy
CHC.ACH.356	Culicoides heliconiae	22	ACH	9.20639	-80.0008	CDC Light trap	Adult	2011	Canopy
CBC.ACH.371	Culicoides batesi	31	ACH	9.207	-80.0002	CDC Light trap	Adult	2011	Canopy
CBC.ACH.372	Culicoides batesi	31	ACH	9.20719	-79.9995	CDC Light trap	Adult	2011	Canopy
CBC.ACH.373	Culicoides batesi	30	ACH	9.20567	-80.0013	CDC Light trap	Adult	2011	Canopy
CBC.ACH.374	Culicoides batesi	31	ACH	9.20574	-79.9998	CDC Light trap	Adult	2011	Canopy
CBC.ACH.375	Culicoides batesi	30	ACH	9.2061	-79.9996	CDC Light trap	Adult	2011	Canopy
CBC.ACH.376	Culicoides batesi	30	ACH	9.2061	-79.9996	CDC Light trap	Adult	2011	Canopy
CBC.BCI.410	Culicoides batesi	21	BCI	9.16457	-79.8635	CDC Light trap	Adult	2010	Canopy
CBC.BCI.411	Culicoides batesi	22	BCI	9.16081	-79.8608	CDC Light trap	Adult	2010	Canopy
CBC.BCI.412	Culicoides batesi	22	BCI	9.16314	-79.8629	CDC Light trap	Adult	2010	Canopy
CBC.BCI.413	Culicoides batesi	21	BCI	9.16159	-79.8615	CDC Light trap	Adult	2010	Canopy
CBC.BCI.414	Culicoides batesi	21	BCI	9.15998	-79.8605	CDC Light trap	Adult	2010	Canopy
CBC.BCI.415	Culicoides batesi	22	BCI	9.16457	-79.8635	CDC Light trap	Adult	2010	Canopy
CHC.BCI.589	Culicoides heliconiae	20	BCI	9.16457	-79.8635	CDC Light trap	Adult	2010	Canopy
CHC.BCI.590	Culicoides heliconiae	20	BCI	9.16081	-79.8608	CDC Light trap	Adult	2010	Canopy
CHC.BCI.591	Culicoides heliconiae	21	BCI	9.16314	-79.8629	CDC Light trap	Adult	2010	Canopy
CHC.BCI.592	Culicoides heliconiae	19	BCI	9.16159	-79.8615	CDC Light trap	Adult	2010	Canopy
CHC.BCI.593	Culicoides heliconiae	20	BCI	9.15998	-79.8605	CDC Light trap	Adult	2010	Canopy
LP.BCI.1	Lutzomyia panamensis	28	BCI	9.16457	-79.8635	CDC Light trap	Adult	2010	Ground
LP.BCI.2	Lutzomyia panamensis	28	BCI	9.16081	-79.8608	CDC Light trap	Adult	2010	Ground
LP.BCI.3	Lutzomyia panamensis	27	BCI	9.16314	-79.8629	CDC Light trap	Adult	2010	Ground
LP.BCI.4	Lutzomyia panamensis	28	BCI	9.16159	-79.8615	CDC Light trap	Adult	2010	Ground
LP.BCI.5	Lutzomyia panamensis	27	BCI	9.15998	-79.8605	CDC Light trap	Adult	2010	Ground
LP.BCI.6	Lutzomyia panamensis	28	BCI	9.16457	-79.8635	CDC Light trap	Adult	2010	Ground
LP.BCI.7	Lutzomyia panamensis	27	BCI	9.16457	-79.8635	CDC Light trap	Adult	2010	Ground
LP.BCI.8	Lutzomyia panamensis	26	BCI	9.16081	-79.8608	CDC Light trap	Adult	2010	Ground
LP.BCI.9	Lutzomyia panamensis	27	BCI	9.16314	-79.8629	CDC Light trap	Adult	2010	Ground
LP.BCI.10	Lutzomyia panamensis	28	BCI	9.16159	-79.8615	CDC Light trap	Adult	2010	Ground
LP.PVS.1	Lutzomyia panamensis	25	PVS	9.08816	-79.8917	CDC Light trap	Adult	2011	Ground
LP.PVS.2	Lutzomyia panamensis	25	PVS	9.08946	-79.8924	CDC Light trap	Adult	2011	Ground
LP.PVS.3	Lutzomyia panamensis	25	PVS	9.09047	-79.8906	CDC Light trap	Adult	2011	Ground
LP.PVS.4	Lutzomyia panamensis	26	PVS	9.08874	-79.8895	CDC Light trap	Adult	2011	Ground
LP.PVS.5	Lutzomyia panamensis	25	PVS	9.08943	-79.8903	CDC Light trap	Adult	2011	Ground
LP.PVS.6	Lutzomyia panamensis	25	PVS	9.09235	-79.8936	CDC Light trap	Adult	2011	Ground
LP.PVS.7	Lutzomyia panamensis	24	PVS	9.08832	-79.8949	CDC Light trap	Adult	2011	Ground
LP.PVS.8	Lutzomyia panamensis	25	PVS	9.09235	-79.8936	CDC Light trap	Adult	2011	Ground
LP.PVS.9	Lutzomyia panamensis	25	PVS	9.09047	-79.8906	CDC Light trap	Adult	2011	Ground
LP.PVS.10	Lutzomyia panamensis	25	PVS	9.09065	-79.8952	CDC Light trap	Adult	2011	Ground
LP.ACH.1	Lutzomyia panamensis	27	ACH	9.2061	-79.9996	CDC Light trap	Adult	2011	Ground
LP.ACH.2	Lutzomyia panamensis	27	ACH	9.20765	-80.0006	CDC Light trap	Adult	2011	Ground
LP.ACH.3	Lutzomyia panamensis	27	ACH	9.20699	-80.0005	CDC Light trap	Adult	2011	Ground
LP.ACH.4	Lutzomyia panamensis	26	ACH	9.20639	-80.0008	CDC Light trap	Adult	2011	Ground
LP.ACH.5	Lutzomyia panamensis	27	ACH	9.207	-80.0002	CDC Light trap	Adult	2011	Ground
LP.ACH.6	Lutzomyia panamensis	26	ACH	9.20719	-79.9995	CDC Light trap	Adult	2011	Ground
LP.ACH.7	Lutzomyia panamensis	26	ACH	9.20567	-80.0013	CDC Light trap	Adult	2011	Ground
LP.ACH.8	Lutzomyia panamensis	25	ACH	9.20574	-79.9998	CDC Light trap	Adult	2011	Ground
LP.ACH.9	Lutzomyia panamensis	27	ACH	9.2061	-79.9996	CDC Light trap	Adult	2011	Ground
LP.ACH.10	Lutzomyia panamensis	27	ACH	9.2061	-79.9996	CDC Light trap	Adult	2011	Ground
LG.BCI.1	Lutzomyia gomezi	26	BCI	9.16457	-79.8635	CDC Light trap	Adult	2011	Ground
LG.BCI.2	Lutzomyia gomezi	27	BCI	9.16081	-79.8608	CDC Light trap	Adult	2011	Ground
LG.BCI.3	Lutzomyia gomezi	27	BCI	9.16314	-79.8629	CDC Light trap	Adult	2011	Ground
LG.PVS.1	Lutzomyia gomezi	26	PVS	9.08816	-79.8917	CDC Light trap	Adult	2012	Ground
LG.PVS.2	Lutzomyia gomezi	26	PVS	9.08946	-79.8924	CDC Light trap	Adult	2012	Ground
LG.PVS.3	Lutzomyia gomezi	25	PVS	9.09047	-79.8906	CDC Light trap	Adult	2012	Ground
LG.PVS.4	Lutzomyia gomezi	26	PVS	9.08874	-79.8895	CDC Light trap	Adult	2012	Ground
LG.PVS.5	Lutzomyia gomezi	24	PVS	9.08943	-79.8903	CDC Light trap	Adult	2012	Ground
LG.PVS.6	Lutzomyia gomezi	26	PVS	9.09235	-79.8936	CDC Light trap	Adult	2012	Ground
LG.PVS.7	Lutzomyia gomezi	27	PVS	9.08832	-79.8949	CDC Light trap	Adult	2012	Ground
LG.PVS.8	Lutzomyia gomezi	26	PVS	9.09235	-79.8936	CDC Light trap	Adult	2012	Ground
LG.PVS.9	Lutzomyia gomezi	26	PVS	9.09047	-79.8906	CDC Light trap	Adult	2012	Ground
LG.PVS.10	Lutzomyia gomezi	27	PVS	9.09065	-79.8952	CDC Light trap	Adult	2012	Ground
LG.ACH.1	Lutzomyia gomezi	30	ACH	9.2061	-79.9996	CDC Light trap	Adult	2011	Ground
LG.ACH.2	Lutzomyia gomezi	29	ACH	9.20765	-80.0006	CDC Light trap	Adult	2011	Ground
LG.ACH.3	Lutzomyia gomezi	29	ACH	9.20699	-80.0005	CDC Light trap	Adult	2011	Ground
LG.ACH.4	Lutzomyia gomezi	29	ACH	9.20639	-80.0008	CDC Light trap	Adult	2011	Ground
LG.ACH.5	Lutzomyia gomezi	30	ACH	9.207	-80.0002	CDC Light trap	Adult	2011	Ground
LG.ACH.6	Lutzomyia gomezi	29	ACH	9.20719	-79.9995	CDC Light trap	Adult	2011	Ground
LG.ACH.7	Lutzomyia gomezi	29	ACH	9.20567	-80.0013	CDC Light trap	Adult	2011	Ground
LG.ACH.8	Lutzomyia gomezi	28	ACH	9.20574	-79.9998	CDC Light trap	Adult	2011	Ground
LG.ACH.9	Lutzomyia gomezi	29	ACH	9.2061	-79.9996	CDC Light trap	Adult	2011	Ground
LG.ACH.10	Lutzomyia gomezi	29	ACH	9.2061	-79.9996	CDC Light trap	Adult	2011	Ground
LT.PVS.1	Lutzomyia trapidoi	30	PVS	9.08816	-79.8917	CDC Light trap	Adult	2011	Ground
LT.PVS.2	Lutzomyia trapidoi	30	PVS	9.08946	-79.8924	CDC Light trap	Adult	2011	Ground
LT.PVS.3	Lutzomyia trapidoi	29	PVS	9.09047	-79.8906	CDC Light trap	Adult	2011	Ground
LT.PVS.4	Lutzomyia trapidoi	30	PVS	9.08874	-79.8895	CDC Light trap	Adult	2011	Ground
LT.PVS.5	Lutzomyia trapidoi	31	PVS	9.08943	-79.8903	CDC Light trap	Adult	2011	Ground
LT.PVS.6	Lutzomyia trapidoi	29	PVS	9.09235	-79.8936	CDC Light trap	Adult	2011	Ground
LT.PVS.7	Lutzomyia trapidoi	30	PVS	9.08832	-79.8949	CDC Light trap	Adult	2011	Ground
LT.PVS.8	Lutzomyia trapidoi	29	PVS	9.09235	-79.8936	CDC Light trap	Adult	2011	Ground
LT.PVS.9	Lutzomyia trapidoi	29	PVS	9.09047	-79.8906	CDC Light trap	Adult	2011	Ground
LT.ACH.1	Lutzomyia trapidoi	26	ACH	9.2061	-79.9996	CDC Light trap	Adult	2011	Ground
LT.ACH.2	Lutzomyia trapidoi	26	ACH	9.20765	-80.0006	CDC Light trap	Adult	2011	Ground
LT.ACH.3	Lutzomyia trapidoi	27	ACH	9.20699	-80.0005	CDC Light trap	Adult	2011	Ground
LT.ACH.4	Lutzomyia trapidoi	27	ACH	9.20639	-80.0008	CDC Light trap	Adult	2011	Ground
LT.ACH.5	Lutzomyia trapidoi	26	ACH	9.207	-80.0002	CDC Light trap	Adult	2011	Ground
LT.ACH.6	Lutzomyia trapidoi	26	ACH	9.20719	-79.9995	CDC Light trap	Adult	2011	Ground
LT.ACH.7	Lutzomyia trapidoi	27	ACH	9.20567	-80.0013	CDC Light trap	Adult	2011	Ground
LT.ACH.8	Lutzomyia trapidoi	26	ACH	9.20574	-79.9998	CDC Light trap	Adult	2011	Ground
LT.ACH.9	Lutzomyia trapidoi	27	ACH	9.2061	-79.9996	CDC Light trap	Adult	2011	Ground
LT.ACH.10	Lutzomyia trapidoi	25	ACH	9.2061	-79.9996	CDC Light trap	Adult	2011	Ground
LT.BCI.1	Lutzomyia trapidoi	31	BCI	9.16081	-79.8608	CDC Light trap	Adult	2011	Ground
LT.BCI.2	Lutzomyia trapidoi	31	BCI	9.16314	-79.8629	CDC Light trap	Adult	2011	Ground
LT.BCI.3	Lutzomyia trapidoi	31	BCI	9.16159	-79.8615	CDC Light trap	Adult	2011	Ground
CD.ACH.1	Culex declarator	5	ACH	9.2061	-79.9996	CDC Light trap	Adult	2011	Ground
CD.ACH.2	Culex declarator	5	ACH	9.20765	-80.0006	CDC Light trap	Adult	2011	Ground
CD.ACH.3	Culex declarator	5	ACH	9.20699	-80.0005	CDC Light trap	Adult	2011	Ground
CD.ACH.4	Culex declarator	5	ACH	9.20639	-80.0008	CDC Light trap	Adult	2011	Ground
CD.ACH.5	Culex declarator	5	ACH	9.207	-80.0002	CDC Light trap	Adult	2011	Ground
CD.ACH.6	Culex declarator	5	ACH	9.20719	-79.9995	CDC Light trap	Adult	2011	Ground
CD.ACH.7	Culex declarator	5	ACH	9.20567	-80.0013	CDC Light trap	Adult	2011	Ground
CD.ACH.8	Culex declarator	5	ACH	9.20574	-79.9998	CDC Light trap	Adult	2011	Ground
CD.ACH.9	Culex declarator	5	ACH	9.2061	-79.9996	CDC Light trap	Adult	2011	Ground
CD.ACH.10	Culex declarator	5	ACH	9.20567	-80.0013	CDC Light trap	Adult	2011	Ground
CC.ACH.1	Culex coronator	5	ACH	9.2061	-79.9996	CDC Light trap	Adult	2011	Ground
CC.ACH.2	Culex coronator	5	ACH	9.20765	-80.0006	CDC Light trap	Adult	2011	Ground
CC.ACH.3	Culex coronator	5	ACH	9.20699	-80.0005	CDC Light trap	Adult	2011	Ground
CC.ACH.4	Culex coronator	5	ACH	9.20639	-80.0008	CDC Light trap	Adult	2011	Ground
CC.ACH.5	Culex coronator	5	ACH	9.207	-80.0002	CDC Light trap	Adult	2011	Ground
CC.ACH.6	Culex coronator	5	ACH	9.20719	-79.9995	CDC Light trap	Adult	2011	Ground
CC.ACH.7	Culex coronator	5	ACH	9.20567	-80.0013	CDC Light trap	Adult	2011	Ground
CC.ACH.8	Culex coronator	5	ACH	9.20574	-79.9998	CDC Light trap	Adult	2011	Ground
CC.ACH.9	Culex coronator	5	ACH	9.2061	-79.9996	CDC Light trap	Adult	2011	Ground
CC.ACH.10	Culex coronator	5	ACH	9.2061	-79.9996	CDC Light trap	Adult	2011	Ground
CV.ACH.1	Coquillettidia venezuelensis	5	ACH	9.2061	-79.9996	CDC Light trap	Adult	2011	Ground
CV.ACH.2	Coquillettidia venezuelensis	5	ACH	9.20765	-80.0006	CDC Light trap	Adult	2011	Ground
CV.ACH.3	Coquillettidia venezuelensis	5	ACH	9.20699	-80.0005	CDC Light trap	Adult	2011	Ground
CV.ACH.4	Coquillettidia venezuelensis	5	ACH	9.20639	-80.0008	CDC Light trap	Adult	2011	Ground
CV.ACH.5	Coquillettidia venezuelensis	5	ACH	9.207	-80.0002	CDC Light trap	Adult	2011	Ground
CV.ACH.6	Coquillettidia venezuelensis	5	ACH	9.20719	-79.9995	CDC Light trap	Adult	2011	Ground
CV.ACH.7	Coquillettidia venezuelensis	5	ACH	9.20567	-80.0013	CDC Light trap	Adult	2011	Ground
CV.ACH.8	Coquillettidia venezuelensis	5	ACH	9.20574	-79.9998	CDC Light trap	Adult	2011	Ground
CV.ACH.9	Coquillettidia venezuelensis	5	ACH	9.2061	-79.9996	CDC Light trap	Adult	2011	Ground
CV.ACH.10	Coquillettidia venezuelensis	5	ACH	9.20567	-80.0013	CDC Light trap	Adult	2011	Ground
CD.PVS.1	Culex declarator	5	PVS	9.08816	-79.8917	CDC Light trap	Adult	2011	Ground
CD.PVS.2	Culex declarator	5	PVS	9.08946	-79.8924	CDC Light trap	Adult	2011	Ground
CD.PVS.3	Culex declarator	5	PVS	9.09047	-79.8906	CDC Light trap	Adult	2011	Ground
CD.PVS.4	Culex declarator	5	PVS	9.08874	-79.8895	CDC Light trap	Adult	2011	Ground
CD.PVS.5	Culex declarator	5	PVS	9.08943	-79.8903	CDC Light trap	Adult	2011	Ground
CD.PVS.6	Culex declarator	5	PVS	9.09235	-79.8936	CDC Light trap	Adult	2011	Ground
CD.PVS.7	Culex declarator	5	PVS	9.08832	-79.8949	CDC Light trap	Adult	2011	Ground
CD.PVS.8	Culex declarator	5	PVS	9.09235	-79.8936	CDC Light trap	Adult	2011	Ground
CD.PVS.9	Culex declarator	5	PVS	9.09047	-79.8906	CDC Light trap	Adult	2011	Ground
CD.PVS.10	Culex declarator	5	PVS	9.09065	-79.8952	CDC Light trap	Adult	2011	Ground
CV.PVS.1	Coquillettidia venezuelensis	5	PVS	9.08816	-79.8917	CDC Light trap	Adult	2011	Ground
CV.PVS.2	Coquillettidia venezuelensis	5	PVS	9.08946	-79.8924	CDC Light trap	Adult	2011	Ground
CV.PVS.3	Coquillettidia venezuelensis	5	PVS	9.09047	-79.8906	CDC Light trap	Adult	2011	Ground
CV.PVS.4	Coquillettidia venezuelensis	5	PVS	9.08874	-79.8895	CDC Light trap	Adult	2011	Ground
CV.PVS.5	Coquillettidia venezuelensis	5	PVS	9.08943	-79.8903	CDC Light trap	Adult	2011	Ground
CV.PVS.6	Coquillettidia venezuelensis	5	PVS	9.09235	-79.8936	CDC Light trap	Adult	2011	Ground
CV.PVS.7	Coquillettidia venezuelensis	5	PVS	9.08832	-79.8949	CDC Light trap	Adult	2011	Ground
CV.PVS.8	Coquillettidia venezuelensis	5	PVS	9.09235	-79.8936	CDC Light trap	Adult	2011	Ground
CV.PVS.9	Coquillettidia venezuelensis	5	PVS	9.09047	-79.8906	CDC Light trap	Adult	2011	Ground
CV.PVS.10	Coquillettidia venezuelensis	5	PVS	9.09065	-79.8952	CDC Light trap	Adult	2011	Ground
CC.PVS.1	Culex coronator	5	PVS	9.08816	-79.8917	CDC Light trap	Adult	2011	Ground
CC.PVS.2	Culex coronator	5	PVS	9.08946	-79.8924	CDC Light trap	Adult	2011	Ground
CC.PVS.3	Culex coronator	5	PVS	9.09047	-79.8906	CDC Light trap	Adult	2011	Ground
CC.PVS.4	Culex coronator	5	PVS	9.08874	-79.8895	CDC Light trap	Adult	2011	Ground
CC.PVS.5	Culex coronator	5	PVS	9.08943	-79.8903	CDC Light trap	Adult	2011	Ground
CC.PVS.6	Culex coronator	5	PVS	9.09235	-79.8936	CDC Light trap	Adult	2011	Ground
CC.PVS.7	Culex coronator	5	PVS	9.08832	-79.8949	CDC Light trap	Adult	2011	Ground
CC.PVS.8	Culex coronator	5	PVS	9.09235	-79.8936	CDC Light trap	Adult	2011	Ground
CC.PVS.9	Culex coronator	5	PVS	9.09047	-79.8906	CDC Light trap	Adult	2011	Ground
CC.PVS.10	Culex coronator	5	PVS	9.09065	-79.8952	CDC Light trap	Adult	2011	Ground
tick1	Haemaphysalis juxtakochi	5	PVAS	9.10472	-79.9039	T_D	Adult	2012	Ground
tick3	Haemaphysalis juxtakochi	5	PVAS	9.11416	-79.8814	Pant	Adult	2012	Ground
tick5	Haemaphysalis juxtakochi	5	PVAS	9.11972	-79.89	Pant	Adult	2012	Ground
tick6	Haemaphysalis juxtakochi	5	PVAS	9.12277	-79.8878	Pant	Adult	2012	Ground
tick7	Haemaphysalis juxtakochi	5	BCI	9.15037	-79.8439	T_D	Adult	2012	Ground
tick8	Haemaphysalis juxtakochi	5	BCI	9.15037	-79.8439	T_D	Adult	2012	Ground
tick9	Haemaphysalis juxtakochi	5	PVAS	9.10388	-79.8781	T_D	Nymph	2012	Ground
tick10	Haemaphysalis juxtakochi	5	PVAS	9.10388	-79.8781	T_D	Nymph	2012	Ground
tick11	Haemaphysalis juxtakochi	5	PVAS	9.10694	-79.8781	T_D	Nymph	2012	Ground
tick12	Haemaphysalis juxtakochi	5	PVAS	9.12694	-79.9042	T_D	Nymph	2012	Ground
tick13	Haemaphysalis juxtakochi	5	PVAS	9.105	-79.9033	T_D	Nymph	2012	Ground
tick14	Haemaphysalis juxtakochi	5	BCI	9.14727	-79.8428	Pant	Nymph	2012	Ground
tick15	Haemaphysalis juxtakochi	5	BCI	9.14727	-79.8428	Pant	Nymph	2012	Ground
tick16	Haemaphysalis juxtakochi	5	BCI	9.14727	-79.8428	Pant	Nymph	2012	Ground
tick17	Haemaphysalis juxtakochi	5	BCI	9.14727	-79.8428	Pant	Nymph	2012	Ground
tick18	Haemaphysalis juxtakochi	5	BCI	9.15021	-79.8415	T_D	Nymph	2012	Ground
tick19	Haemaphysalis juxtakochi	5	BCI	9.15021	-79.8415	T_D	Nymph	2012	Ground
tick20	Haemaphysalis juxtakochi	5	BCI	9.15021	-79.8415	T_D	Nymph	2012	Ground
tick21	Amblyomma tapirellum	5	PVAS	9.119	-79.8923	Pant	Adult	2012	Ground
tick22	Amblyomma tapirellum	5	PVAS	9.118	-79.9003	T_D	Adult	2012	Ground
tick23	Amblyomma tapirellum	5	BCI	9.16365	-79.8634	T_D	Adult	2012	Ground
tick24	Amblyomma tapirellum	5	BCI	9.16365	-79.8634	T_D	Adult	2012	Ground
tick25	Amblyomma tapirellum	5	BCI	9.16365	-79.8634	T_D	Adult	2012	Ground
tick26	Amblyomma tapirellum	5	BCI	9.16365	-79.8634	T_D	Adult	2012	Ground
tick27	Amblyomma tapirellum	5	BCI	9.16365	-79.8634	T_D	Adult	2012	Ground
tick28	Amblyomma tapirellum	5	BCI	9.14727	-79.8428	Pant	Adult	2012	Ground
tick29	Amblyomma tapirellum	5	BCI	9.14727	-79.8428	Pant	Adult	2012	Ground
tick30	Amblyomma tapirellum	5	BCI	9.14727	-79.8428	Pant	Adult	2012	Ground
tick31	Amblyomma tapirellum	5	BCI	9.14727	-79.8428	Pant	Adult	2012	Ground
tick32	Amblyomma tapirellum	5	BCI	9.14727	-79.8428	Pant	Adult	2012	Ground
tick33	Amblyomma oblongoguttatum	5	PVAS	9.098	-79.875	Pant	Adult	2012	Ground
tick34	Amblyomma oblongoguttatum	5	PVAS	9.108	-79.895	T_D	Adult	2012	Ground
tick35	Amblyomma oblongoguttatum	5	BCI	9.14959	-79.8421	Pant	Adult	2012	Ground
tick36	Amblyomma oblongoguttatum	5	BCI	9.14959	-79.8421	Pant	Adult	2012	Ground
tick37	Amblyomma oblongoguttatum	5	BCI	9.15021	-79.8415	T_D	Adult	2012	Ground
tick38	Amblyomma oblongoguttatum	5	BCI	9.15021	-79.8415	T_D	Adult	2012	Ground
tick39	Amblyomma oblongoguttatum	5	BCI	9.15021	-79.8415	T_D	Adult	2012	Ground
