# Supplementary material for: Habitat disturbance and the organization of bacterial communities in Neotropical hematophagous arthropods
Source: PLoS One. 2019 Sep 6;14(9):e0222145. doi: 10.1371/journal.pone.0222145 (PMC6730880; doi:10.1371/journal.pone.0222145)
Supplement: S2 Table — (XLSX) [file pone.0222145.s003.xlsx]

## Sheet: Sheet2
S2 Table. Relative proportions of bacteria for each arthropod species and composite individuals
					Species												Individual
Phylum	Class	Order	Family	Genus	Cux. coronator	Cux. declarator	C. batesi	C. foxi	C. heliconiae	Coq. venezuelensis	Lu. gomezi	Lu. panamensis	Lu. trapidoi	A. oblongoguttatum	A. tapirellum	H. juxtakochi	CBC.ACH.371	CBC.ACH.372	CBC.ACH.373	CBC.ACH.374	CBC.ACH.375	CBC.ACH.376	CBC.BCI.410	CBC.BCI.411	CBC.BCI.412	CBC.BCI.413	CBC.BCI.414	CBC.BCI.415	CBC.PVS.251	CBC.PVS.252	CBC.PVS.253	CBC.PVS.254	CBC.PVS.255	CBC.PVS.256	CBG.ACH.311	CBG.ACH.312	CBG.ACH.313	CBG.ACH.314	CBG.ACH.315	CBG.BCI.51	CBG.BCI.52	CBG.BCI.53	CBG.BCI.54	CBG.BCI.55	CBG.BCI.56	CBG.PVS.191	CBG.PVS.192	CBG.PVS.193	CBG.PVS.194
Acidobacteria	Acidobacteriia	Acidobacteriales	Acidobacteriaceae	Edaphobacter	0	0	0	0	0	0	0	0	0	0.000335928	0.000902987	0	0	0	0	0	0	0	0	0	0	0	0	0	0	0	0	0	0	0	0	0	0	0	0	0	0	0	0	0	0	0	0	0	0
Acidobacteria	Acidobacteriia	Acidobacteriales	Acidobacteriaceae	Terriglobus	0	0	0	0	0	0	0	0	0	0	0.000545932	0	0	0	0	0	0	0	0	0	0	0	0	0	0	0	0	0	0	0	0	0	0	0	0	0	0	0	0	0	0	0	0	0	0
Acidobacteria	Acidobacteriia	Acidobacteriales	Acidobacteriaceae	Unclassified	0	0	0	0	0	0	0	0	0	0.00529291	0.00908162	0.00014263	0	0	0	0	0	0	0	0	0	0	0	0	0	0	0	0	0	0	0	0	0	0	0	0	0	0	0	0	0	0	0	0	0
Acidobacteria	Acidobacteriia	Acidobacteriales	Acidobacteriaceae		0	0	0	0	0	0	0	0	0	0.000721016	0.000168178	1.18859e-05	0	0	0	0	0	0	0	0	0	0	0	0	0	0	0	0	0	0	0	0	0	0	0	0	0	0	0	0	0	0	0	0	0
Acidobacteria	Acidobacteriia	Acidobacteriales	Koribacteraceae	Candidatus	0	0	0	0	0	0	0	0	0	0	0.000199226	0	0	0	0	0	0	0	0	0	0	0	0	0	0	0	0	0	0	0	0	0	0	0	0	0	0	0	0	0	0	0	0	0	0
Acidobacteria	Solibacteres	Solibacterales	Solibacteraceae	Candidatus	0	0	0	0	0	0	0	0	0	0.00211389	0.00465207	3.22616e-05	0	0	0	0	0	0	0	0	0	0	0	0	0	0	0	0	0	0	0	0	0	0	0	0	0	0	0	0	0	0	0	0	0
Acidobacteria	Solibacteres	Solibacterales	Solibacteraceae	Unclassified	0	0	0	0	0	0	0	0	0	0.00739451	0.00774396	0.000444871	0	0	0	0	0	0	0	0	0	0	0	0	0	0	0	0	0	0	0	0	0	0	0	0	0	0	0	0	0	0	0	0	0
Acidobacteria	Solibacteres	Solibacterales	Unclassified	Unclassified	0	0	0	0	0	0	0	0	0	0.00249078	0.00327042	0.000236019	0	0	0	0	0	0	0	0	0	0	0	0	0	0	0	0	0	0	0	0	0	0	0	0	0	0	0	0	0	0	0	0	0
Acidobacteria	Solibacteres	Solibacterales	Unclassified	Unclassified	0	0	0	0	0	0	0	0	0	0.00180664	0.00533513	0	0	0	0	0	0	0	0	0	0	0	0	0	0	0	0	0	0	0	0	0	0	0	0	0	0	0	0	0	0	0	0	0	0
Actinobacteria	Acidimicrobiia	Acidimicrobiales	C111	Unclassified	0	0	0	0	0	0	0	0	0	0.0009873	0.00199485	0	0	0	0	0	0	0	0	0	0	0	0	0	0	0	0	0	0	0	0	0	0	0	0	0	0	0	0	0	0	0	0	0	0
Actinobacteria	Acidimicrobiia	Acidimicrobiales	EB1017	Unclassified	0	0	0	0	0	0	0	0	0	0.00120852	0.00144116	0	0	0	0	0	0	0	0	0	0	0	0	0	0	0	0	0	0	0	0	0	0	0	0	0	0	0	0	0	0	0	0	0	0
Actinobacteria	Acidimicrobiia	Acidimicrobiales	Unclassified	Unclassified	0	0	0	0	0	0	0	0	0	0.000147481	0.00172318	0	0	0	0	0	0	0	0	0	0	0	0	0	0	0	0	0	0	0	0	0	0	0	0	0	0	0	0	0	0	0	0	0	0
Actinobacteria	Acidimicrobiia	Acidimicrobiales	Unclassified	Unclassified	0	0	0	0	0	0	0	0	0	0.00182712	0.000144892	0	0	0	0	0	0	0	0	0	0	0	0	0	0	0	0	0	0	0	0	0	0	0	0	0	0	0	0	0	0	0	0	0	0
Actinobacteria	Actinobacteria	Actinomycetales	Actinosynnemataceae	Unclassified	0	0	0	0	0	0	0	0	0	0.000311348	0	0	0	0	0	0	0	0	0	0	0	0	0	0	0	0	0	0	0	0	0	0	0	0	0	0	0	0	0	0	0	0	0	0	0
Actinobacteria	Actinobacteria	Actinomycetales	Brevibacteriaceae	Brevibacterium	0.0289583	0.0310477	0.00187614	0.00230366	0.000950387	0.0160988	0.00455563	0.0124335	0.00123982	0	0	0	0	0	0.000484614	0.00161585	0	0.00209785	0.00372545	0	0.000804505	0.00265496	0	0.00256785	0	0.000715075	0.0012221	0	0	0.00307793	0.000283728	0.00221784	0.00626028	0	0.000511846	0.00313998	0.00333736	0.000756048	0	0	0.00281516	0	0.000433411	0.00725712	0.0125217
Actinobacteria	Actinobacteria	Actinomycetales	Cellulomonadaceae	Cellulomonas	0	0.00106136	0	0	0	0	2.96727e-05	0	0	0	0	0	0	0	0	0	0	0	0	0	0	0	0	0	0	0	0	0	0	0	0	0	0	0	0	0	0	0	0	0	0	0	0	0	0
Actinobacteria	Actinobacteria	Actinomycetales	Corynebacteriaceae	Corynebacterium	0.00271025	0.00477045	0.00108125	0.00250231	0.000641511	0.00220422	0.0013248	0.00106269	0.000175715	0	0	0	0	0.000653721	0.0023423	0	0.00115556	0.00134862	0	0.00490359	0.000965406	0	0	0.00252835	0	0.00143015	0	0	0	0.000762673	0.000248262	0.000862494	0	0.000286926	0.000658087	0.0013154	0.00541717	0.00142809	0.000466449	0.000539374	0.0004826	0	0.000337098	0.00624744	0
Actinobacteria	Actinobacteria	Actinomycetales	Dermabacteraceae	Brachybacterium	0.0186607	0.0150696	0.000963617	0.000909614	0.000275396	0.00262182	0.000872727	0.000982194	0.000325564	0	0	0	0	0.000605298	0.000484614	0.000351272	0.000518011	0.001948	0.00169338	0	0.00107267	0.000433463	0	0	0	0.00273029	0	0.000995546	0	0.00133468	0	0.00157097	0.00250988	0	0.000548406	0.00199431	0.00411125	0.00142809	0	0	0	0	0	0.00302906	0.00712772
Actinobacteria	Actinobacteria	Actinomycetales	Dietziaceae	Dietzia	0.00709116	0.0011857	7.01028e-05	0	1.51198e-05	2.80537e-05	0	1.95138e-05	0	0	0	0	0	0	0	0	0	0	0	0	0	0	0	0	0	0	0	0	0	0	0.000496524	0.00138615	0	0	0	0	0	0	0	0	0	0	0	0	0
Actinobacteria	Actinobacteria	Actinomycetales	Frankiaceae	Unclassified	0	0	0	0	0	0	0	0	0	0.0224416	0.022378	0.000896534	0	0	0	0	0	0	0	0	0	0	0	0	0	0	0	0	0	0	0	0	0	0	0	0	0	0	0	0	0	0	0	0	0
Actinobacteria	Actinobacteria	Actinomycetales	Geodermatophilaceae	Unclassified	0	0	0	0	0	0	0	0	0	0	0.000201814	0	0	0	0	0	0	0	0	0	0	0	0	0	0	0	0	0	0	0	0	0	0	0	0	0	0	0	0	0	0	0	0	0	0
Actinobacteria	Actinobacteria	Actinomycetales	Gordoniaceae	Gordonia	0	0	0	0	0	0	0	0	0	0.000307251	0.000354468	0	0	0	0	0	0	0	0	0	0	0	0	0	0	0	0	0	0	0	0	0	0	0	0	0	0	0	0	0	0	0	0	0	0
Actinobacteria	Actinobacteria	Actinomycetales	Intrasporangiaceae	Janibacter	0	0	0	0	0	0	0	0	0	0	0.000796906	0.000200362	0	0	0	0	0	0	0	0	0	0	0	0	0	0	0	0	0	0	0	0	0	0	0	0	0	0	0	0	0	0	0	0	0
Actinobacteria	Actinobacteria	Actinomycetales	Intrasporangiaceae	Phycicoccus	0	0	0	0	0	0	0	0	0	0	0.000380341	0	0	0	0	0	0	0	0	0	0	0	0	0	0	0	0	0	0	0	0	0	0	0	0	0	0	0	0	0	0	0	0	0	0
Actinobacteria	Actinobacteria	Actinomycetales	Intrasporangiaceae	Unclassified	0.0004755	0.0003332	3.56455e-05	0	0	0.000359889	6.72e-05	9.91951e-05	0	0.00509627	0.0122951	1.69798e-05	0	0	0	0	0.000597705	0	0	0	0	0	0	0	0	0	0	0	0	0	0	0	0.000317341	0	0	0	0	0	0	0	0	0	0	0	0.000192641
Actinobacteria	Actinobacteria	Actinomycetales	Kineosporiaceae	Unclassified	0	0	0	0	0	0	0	0	0	0.00331422	0.00750592	0	0	0	0	0	0	0	0	0	0	0	0	0	0	0	0	0	0	0	0	0	0	0	0	0	0	0	0	0	0	0	0	0	0
Actinobacteria	Actinobacteria	Actinomycetales	Microbacteriaceae	Cryocola	0	7.39542e-05	0	0.000112685	0	0	0.15435	1.54484e-05	0.000142713	0	0	0	0	0	0	0	0	0	0	0	0	0	0	0	0	0	0	0	0	0	0	0	0	0	0	0	0	0	0	0	0	0	0	0	0
Actinobacteria	Actinobacteria	Actinomycetales	Microbacteriaceae	Curtobacterium	0	0	0	0	0	0	0	0	0	0	0	0.0010935	0	0	0	0	0	0	0	0	0	0	0	0	0	0	0	0	0	0	0	0	0	0	0	0	0	0	0	0	0	0	0	0	0
Actinobacteria	Actinobacteria	Actinomycetales	Microbacteriaceae	Microbacterium	0	0	0	0	0	0	0	0	0	0.00187628	0.00447871	0	0	0	0	0	0	0	0	0	0	0	0	0	0	0	0	0	0	0	0	0	0	0	0	0	0	0	0	0	0	0	0	0	0
Actinobacteria	Actinobacteria	Actinomycetales	Microbacteriaceae	Unclassified	0.00046664	3.332e-05	9.14901e-05	3.02043e-05	6.9119e-05	0.000215613	0	0.000123587	0	0.00195002	0.00570771	9.16909e-05	0	0	0	0	0	0.00179816	0	0	0	0	0	0	0	0	0	0	0	0	0	0	0	0	0.00091401	0	0.00135429	0	0	0	0	0	0	0	0
Actinobacteria	Actinobacteria	Actinomycetales	Microbacteriaceae	Unclassified	0	0	0	0	0	0	0	0	0	0.000163867	0.000155241	0	0	0	0	0	0	0	0	0	0	0	0	0	0	0	0	0	0	0	0	0	0	0	0	0	0	0	0	0	0	0	0	0	0
Actinobacteria	Actinobacteria	Actinomycetales	Micrococcaceae	Arthrobacter	0.000446951	0.0141919	0.000213873	0.00128368	0.000520553	0.00175616	0.00274298	0.00059517	0.00048344	0	0	0	0	0	0	0	0	0	0	0	0	0.00102948	0	0	0	0	0	0	0	0.0032686	0	0	0.00037504	0	0	0	0	0	0	0	0	0	0	0.000883476	0
Actinobacteria	Actinobacteria	Actinomycetales	Micrococcaceae	Kocuria	0.00155054	0.00119139	0.000396853	0.000317145	0.000168478	0.000504967	0.000362182	0.000148793	0.00200512	0	0	0	0	0	0.000484614	0	0.000996175	0	0	0	0	0.000704378	0.00128304	0.000750602	0	0	0	0.0018339	0	0	0	0	0	0.00130711	0	0.000975941	0.000822249	0	0	0.00107875	0.00112607	0	0	0.00082037	0.00197457
Actinobacteria	Actinobacteria	Actinomycetales	Micrococcaceae	Micrococcus	0.000861414	0.00327186	0.000160405	0.000254413	9.50387e-05	0.00085123	0.000325527	0.00327181	0.00381757	0	0	0	0	0	0	0	0	0	0	0	0	0	0	0	0	0.00156016	0.00317745	0	0	0	0	0.000585264	0	0.000956419	0	0	0	0	0	0	0	0	0	0	0.000577923
Actinobacteria	Actinobacteria	Actinomycetales	Micromonosporaceae	Unclassified	0	0	0	0	0	0	0	0	0	0.00267513	0.00321608	0.000322616	0	0	0	0	0	0	0	0	0	0	0	0	0	0	0	0	0	0	0	0	0	0	0	0	0	0	0	0	0	0	0	0	0
Actinobacteria	Actinobacteria	Actinomycetales	Mycobacteriaceae	Mycobacterium	2.36273e-05	1.7879e-05	0	1.62638e-05	0	6.09166e-05	0	0.000401659	0	0.0453134	0.0316718	0.00522978	0	0	0	0	0	0	0	0	0	0	0	0	0	0	0	0	0	0	0	0	0	0	0	0	0	0	0	0	0	0	0	0	0
Actinobacteria	Actinobacteria	Actinomycetales	Nakamurellaceae	Unclassified	0	0	0	0	0	0	0	0	0	0.000831626	0.00163262	0	0	0	0	0	0	0	0	0	0	0	0	0	0	0	0	0	0	0	0	0	0	0	0	0	0	0	0	0	0	0	0	0	0
Actinobacteria	Actinobacteria	Actinomycetales	Nocardiaceae	Unclassified	0	0	0	0	0	0	0	0	0	0	0.000178528	0	0	0	0	0	0	0	0	0	0	0	0	0	0	0	0	0	0	0	0	0	0	0	0	0	0	0	0	0	0	0	0	0	0
Actinobacteria	Actinobacteria	Actinomycetales	Nocardioidaceae	Friedmanniella	0	0	0	0	0	0	0	0	0	0.00174519	0.00711264	0	0	0	0	0	0	0	0	0	0	0	0	0	0	0	0	0	0	0	0	0	0	0	0	0	0	0	0	0	0	0	0	0	0
Actinobacteria	Actinobacteria	Actinomycetales	Nocardioidaceae	Kribbella	0	0	0	0	0	0	0	0	0	0.00224498	0.00106858	0	0	0	0	0	0	0	0	0	0	0	0	0	0	0	0	0	0	0	0	0	0	0	0	0	0	0	0	0	0	0	0	0	0
Actinobacteria	Actinobacteria	Actinomycetales	Nocardioidaceae	Nocardioides	0	0	0	0	0	0	0	0	0	0.00683736	0.0102123	9.33889e-05	0	0	0	0	0	0	0	0	0	0	0	0	0	0	0	0	0	0	0	0	0	0	0	0	0	0	0	0	0	0	0	0	0
Actinobacteria	Actinobacteria	Actinomycetales	Nocardioidaceae	Propionicimonas	0	0	0	0	0	0	0	0	0	0.000749693	0.00235708	4.41475e-05	0	0	0	0	0	0	0	0	0	0	0	0	0	0	0	0	0	0	0	0	0	0	0	0	0	0	0	0	0	0	0	0	0
Actinobacteria	Actinobacteria	Actinomycetales	Nocardioidaceae	Unclassified	0	0	0	0	0	0	0	0	0	0.012077	0.0100234	0	0	0	0	0	0	0	0	0	0	0	0	0	0	0	0	0	0	0	0	0	0	0	0	0	0	0	0	0	0	0	0	0	0
Actinobacteria	Actinobacteria	Actinomycetales	Nocardioidaceae	Unclassified	0	0	0	0	0	0	0	0	0	0.00327325	0.00912302	0.000404119	0	0	0	0	0	0	0	0	0	0	0	0	0	0	0	0	0	0	0	0	0	0	0	0	0	0	0	0	0	0	0	0	0
Actinobacteria	Actinobacteria	Actinomycetales	Propionibacteriaceae	Microlunatus	0	0	0	0	0	0	0	0	0	0.0014789	0.00211904	0	0	0	0	0	0	0	0	0	0	0	0	0	0	0	0	0	0	0	0	0	0	0	0	0	0	0	0	0	0	0	0	0	0
Actinobacteria	Actinobacteria	Actinomycetales	Propionibacteriaceae	Propionibacterium	0	0	0	0	0	0	0	0	0	9.83204e-05	0.000253561	0.00264376	0	0	0	0	0	0	0	0	0	0	0	0	0	0	0	0	0	0	0	0	0	0	0	0	0	0	0	0	0	0	0	0	0
Actinobacteria	Actinobacteria	Actinomycetales	Pseudonocardiaceae	Actinomycetospora	0	0	0	0	0	0	0	0	0	0.0154527	0.018572	0.00198833	0	0	0	0	0	0	0	0	0	0	0	0	0	0	0	0	0	0	0	0	0	0	0	0	0	0	0	0	0	0	0	0	0
Actinobacteria	Actinobacteria	Actinomycetales	Pseudonocardiaceae	Amycolatopsis	0	0	0	0	0	0	0	0	0	0.000368701	0	0.000139234	0	0	0	0	0	0	0	0	0	0	0	0	0	0	0	0	0	0	0	0	0	0	0	0	0	0	0	0	0	0	0	0	0
Actinobacteria	Actinobacteria	Actinomycetales	Pseudonocardiaceae	Pseudonocardia	0	0	0.000223378	0.000296234	6.47991e-06	0	0	0.00012684	3.56782e-05	0.0424088	0.0756802	0.00118349	0	0	0	0	0	0	0	0	0	0	0	0	0	0	0	0	0	0	0	0	0	0	0	0.000975941	0	0	0	0	0	0	0	0.00160919	0.00438259
Actinobacteria	Actinobacteria	Actinomycetales	Pseudonocardiaceae	Unclassified	0	0	0	0	0	0	0	0	0	0	0.00138941	0	0	0	0	0	0	0	0	0	0	0	0	0	0	0	0	0	0	0	0	0	0	0	0	0	0	0	0	0	0	0	0	0	0
Actinobacteria	Actinobacteria	Actinomycetales	Streptomycetaceae	Streptomyces	0	0	0	0	0	0	0	0	0	0.000307251	0.000106082	0.000331106	0	0	0	0	0	0	0	0	0	0	0	0	0	0	0	0	0	0	0	0	0	0	0	0	0	0	0	0	0	0	0	0	0
Actinobacteria	Actinobacteria	Actinomycetales	Thermomonosporaceae	Unclassified	0	0	0	0	0	0	0	0	0	0.00175748	0.000532995	0	0	0	0	0	0	0	0	0	0	0	0	0	0	0	0	0	0	0	0	0	0	0	0	0	0	0	0	0	0	0	0	0	0
Actinobacteria	Actinobacteria	Actinomycetales	Thermomonosporaceae	Unclassified	0	0	0	0	0	0	0	0	0	0.000643179	0.00018629	0	0	0	0	0	0	0	0	0	0	0	0	0	0	0	0	0	0	0	0	0	0	0	0	0	0	0	0	0	0	0	0	0	0
Actinobacteria	Actinobacteria	Actinomycetales	Unclassified	Unclassified	4.23323e-05	5.68878e-06	8.31728e-06	0	2.26797e-05	1.36261e-05	0.000102109	0.000326043	0	0.019914	0.0258063	0.00048732	0	0	0	0	0	0	0	0	0	0	0	0	0	0	0	0	0	0	0	0	0	0.000223164	0	0	0	0	0	0	0	0	0	0	0
Actinobacteria	Actinobacteria	Actinomycetales	Unclassified	Unclassified	0	0	0	0	0	0	0	0	0	0.00080295	0.00140493	0	0	0	0	0	0	0	0	0	0	0	0	0	0	0	0	0	0	0	0	0	0	0	0	0	0	0	0	0	0	0	0	0	0
Actinobacteria	Actinobacteria	Actinomycetales	Williamsiaceae	Williamsia	0	0	0	0	0	0	0	0	0	0.000577632	0.000608029	0.00021055	0	0	0	0	0	0	0	0	0	0	0	0	0	0	0	0	0	0	0	0	0	0	0	0	0	0	0	0	0	0	0	0	0
Actinobacteria	Thermoleophilia	Gaiellales	AK1AB1_02E	Unclassified	0	0	0	0	0	0	0	0	0	0.000417862	0	0	0	0	0	0	0	0	0	0	0	0	0	0	0	0	0	0	0	0	0	0	0	0	0	0	0	0	0	0	0	0	0	0	0
Actinobacteria	Thermoleophilia	Gaiellales	Gaiellaceae	Unclassified	0	0	0	0	0	0	0	0	0	0	0.00031307	0	0	0	0	0	0	0	0	0	0	0	0	0	0	0	0	0	0	0	0	0	0	0	0	0	0	0	0	0	0	0	0	0	0
Actinobacteria	Thermoleophilia	Solirubrobacterales	Conexibacteraceae	Unclassified	0	0	0	0	0	0	0	0	0	0.00608357	0.00171283	0.000365066	0	0	0	0	0	0	0	0	0	0	0	0	0	0	0	0	0	0	0	0	0	0	0	0	0	0	0	0	0	0	0	0	0
Actinobacteria	Thermoleophilia	Solirubrobacterales	Solirubrobacteraceae	Unclassified	0	0	0	0	0	0	0	0	0	0.00746415	0.00215527	1.86778e-05	0	0	0	0	0	0	0	0	0	0	0	0	0	0	0	0	0	0	0	0	0	0	0	0	0	0	0	0	0	0	0	0	0
Actinobacteria	Thermoleophilia	Solirubrobacterales	Unclassified	Unclassified	0	0	0	0	0	0	0	0	0	0.00245391	0.0145409	0	0	0	0	0	0	0	0	0	0	0	0	0	0	0	0	0	0	0	0	0	0	0	0	0	0	0	0	0	0	0	0	0	0
Actinobacteria	Thermoleophilia	Solirubrobacterales	Unclassified	Unclassified	0	0	0	0	0	0	0	0	0	0.00873003	0.0109238	0.000195268	0	0	0	0	0	0	0	0	0	0	0	0	0	0	0	0	0	0	0	0	0	0	0	0	0	0	0	0	0	0	0	0	0
Actinobacteria	Unclassified	Unclassified	Unclassified	Unclassified	0	0	0	0	0	0	0	0	0	0.000319541	0	0	0	0	0	0	0	0	0	0	0	0	0	0	0	0	0	0	0	0	0	0	0	0	0	0	0	0	0	0	0	0	0	0	0
Armatimonadetes	Armatimonadia	FW68	Unclassified	Unclassified	0	0	0	0	0	0	0	0	0	1.229e-05	0.000628727	0	0	0	0	0	0	0	0	0	0	0	0	0	0	0	0	0	0	0	0	0	0	0	0	0	0	0	0	0	0	0	0	0	0
Armatimonadetes	Fimbriimonadia	Fimbriimonadales	Fimbriimonadaceae	Fimbriimonas	0	0	0	0	0	0	0	0	0	0.00213847	0.00118242	1.01879e-05	0	0	0	0	0	0	0	0	0	0	0	0	0	0	0	0	0	0	0	0	0	0	0	0	0	0	0	0	0	0	0	0	0
Armatimonadetes	Fimbriimonadia	Fimbriimonadales	Fimbriimonadaceae	Unclassified	0	0	0	0	0	0	0	0	0	0.000331831	0.000708935	0	0	0	0	0	0	0	0	0	0	0	0	0	0	0	0	0	0	0	0	0	0	0	0	0	0	0	0	0	0	0	0	0	0
Bacteroidetes	Bacteroidia	Bacteroidales	Porphyromonadaceae	Dysgonomonas	0	0	0	0	0	0	0	0.000961867	0	0	0	0	0	0	0	0	0	0	0	0	0	0	0	0	0	0	0	0	0	0	0	0	0	0	0	0	0	0	0	0	0	0	0	0	0
Bacteroidetes	Cytophagia	Cytophagales	Amoebophilaceae	Candidatus	0	0	0.104779	0.0422732	0.00760633	0.000202788	2.61818e-06	0.000165054	0	0	0	0	0.182842	0.111205	0.110573	0.273395	0.145043	0.120027	0.0758636	0.347407	0.0574953	0.0539662	0.127919	0.0635642	0.0142821	0.125008	0.156102	0.0369924	0.0341752	0.096015	0.0376295	0.112155	0.0493321	0.211082	0.0995174	0.0532524	0.135187	0.0126848	0.00233224	0.00507012	0.1262	0.0814499	0.117792	0.0769886	0.217829
Bacteroidetes	Cytophagia	Cytophagales	Cytophagaceae	Hymenobacter	0	0	0	0	0	0	0	0	0	0.000307251	0.00058733	0	0	0	0	0	0	0	0	0	0	0	0	0	0	0	0	0	0	0	0	0	0	0	0	0	0	0	0	0	0	0	0	0	0
Bacteroidetes	Cytophagia	Cytophagales	Cytophagaceae	Rhodocytophaga	0	0	0	0	0	0.0013049	0	0	0	0	0	0	0	0	0	0	0	0	0	0	0	0	0	0	0	0	0	0	0	0	0	0	0	0	0	0	0	0	0	0	0	0	0	0	0
Bacteroidetes	Cytophagia	Cytophagales	Cytophagaceae	Rudanella	0	0	0	0	0	0	0	0	0	0.000483408	0.000952147	0	0	0	0	0	0	0	0	0	0	0	0	0	0	0	0	0	0	0	0	0	0	0	0	0	0	0	0	0	0	0	0	0	0
Bacteroidetes	Cytophagia	Cytophagales	Cytophagaceae	Spirosoma	0	0	0	0	0	0	0	0	0	0.00287587	0.0128307	8.4899e-06	0	0	0	0	0	0	0	0	0	0	0	0	0	0	0	0	0	0	0	0	0	0	0	0	0	0	0	0	0	0	0	0	0
Bacteroidetes	Cytophagia	Cytophagales	Cytophagaceae	Unclassified	0	0	0	0	0	0	0	0	0	0	0.000636489	0	0	0	0	0	0	0	0	0	0	0	0	0	0	0	0	0	0	0	0	0	0	0	0	0	0	0	0	0	0	0	0	0	0
Bacteroidetes	Flavobacteriia	Flavobacteriales	Blattabacteriaceae	Unclassified	0	0.0392802	9.50547e-06	0.0028543	1.61998e-05	0.00298732	2.96727e-05	0.0325026	0.00940567	0	0	0	0	0	0.000323076	0	0	0	0	0	0	0	0	0	0	0	0	0	0	0	0	0	0	0	0	0	0	0	0	0	0	0	0	0	0
Bacteroidetes	Flavobacteriia	Flavobacteriales	Flavobacteriaceae	Unclassified	0	0	0	0	0	0	1.13454e-05	0.045537	1.9623e-05	0	0	0	0	0	0	0	0	0	0	0	0	0	0	0	0	0	0	0	0	0	0	0	0	0	0	0	0	0	0	0	0	0	0	0	0
Bacteroidetes	Flavobacteriia	Flavobacteriales	Weeksellaceae	Chryseobacterium	0.00292487	0.00634137	0.000306551	0.00269864	0.000399594	0.00128165	0.000405818	0.00286934	0.000303265	0.00077837	0	0	0	0.000702145	0.000403845	0.000843052	0	0	0	0	0.000965406	0	0	0.000829613	0	0	0.0030145	0	0	0	0	0	0	0	0.00168178	0	0	0	0	0	0.0014478	0	0	0.000599501	0
Bacteroidetes	Flavobacteriia	Flavobacteriales	Weeksellaceae	Cloacibacterium	4.43013e-05	0	0.000217438	0.000305528	0.000194397	0	0.000368291	0.000911456	0.00016412	0	0	0	0	0	0	0	0.000358623	0	0	0	0	0	0	0.00229131	0.00154806	0	0	0	0	0	0	0	0	0.000350687	0	0.000806212	0.00159613	0	0	0	0	0	0	0.00069416	0
Bacteroidetes	Flavobacteriia	Flavobacteriales	Weeksellaceae	Elizabethkingia	0	0	2.614e-05	0	0	0	4.27636e-05	0.0090983	0	0	0	0	0	0	0	0	0	0	0	0	0	0	0	0	0	0	0	0	0	0	0	0.000677674	0	0	0	0	0	0	0	0	0	0	0	0	0
Bacteroidetes	Flavobacteriia	Flavobacteriales	Weeksellaceae	Unclassified	0.00747707	0.0107412	3.32691e-05	0.000131272	0	0	0	0	0	0	0	0	0	0	0	0	0	0	0	0	0	0	0	0	0	0	0	0	0	0	0	0	0	0	0	0	0	0	0	0	0.00075071	0	0	0	0
Bacteroidetes	Saprospirae	Saprospirales	Chitinophagaceae	Flavihumibacter	0	0	0	0	0	0	0	0	0	0.00227776	0.00178528	0.000100181	0	0	0	0	0	0	0	0	0	0	0	0	0	0	0	0	0	0	0	0	0	0	0	0	0	0	0	0	0	0	0	0	0
Bacteroidetes	Saprospirae	Saprospirales	Chitinophagaceae	Flavisolibacter	0	0	0	0	0	0	0	0	0	0.00230643	0	0	0	0	0	0	0	0	0	0	0	0	0	0	0	0	0	0	0	0	0	0	0	0	0	0	0	0	0	0	0	0	0	0	0
Bacteroidetes	Saprospirae	Saprospirales	Chitinophagaceae	Sediminibacterium	0	0	0	0	0	0	0	0	0	0.00133142	0.00752403	0.000249603	0	0	0	0	0	0	0	0	0	0	0	0	0	0	0	0	0	0	0	0	0	0	0	0	0	0	0	0	0	0	0	0	0
Bacteroidetes	Saprospirae	Saprospirales	Chitinophagaceae	Unclassified	0	0	0	0	0	0	0	0	0	0.00846784	0.0174957	0.00020206	0	0	0	0	0	0	0	0	0	0	0	0	0	0	0	0	0	0	0	0	0	0	0	0	0	0	0	0	0	0	0	0	0
Bacteroidetes	Saprospirae	Saprospirales	Chitinophagaceae	Unclassified	0	0	0	0	0	0	0	0	0	0.0100737	0.00870645	2.54697e-05	0	0	0	0	0	0	0	0	0	0	0	0	0	0	0	0	0	0	0	0	0	0	0	0	0	0	0	0	0	0	0	0	0
Bacteroidetes	Saprospirae	Saprospirales	Unclassified	Unclassified	0	0	0	0	0	0	0	0	0	0.00113068	0.0016378	0	0	0	0	0	0	0	0	0	0	0	0	0	0	0	0	0	0	0	0	0	0	0	0	0	0	0	0	0	0	0	0	0	0
Bacteroidetes	Sphingobacteriia	Sphingobacteriales	Sphingobacteriaceae	Pedobacter	0	0	0	0	0	0	0	0	0	0.000319541	0	0	0	0	0	0	0	0	0	0	0	0	0	0	0	0	0	0	0	0	0	0	0	0	0	0	0	0	0	0	0	0	0	0	0
Bacteroidetes	Sphingobacteriia	Sphingobacteriales	Sphingobacteriaceae	Sphingobacterium	0.00143044	0.000442912	0.000581022	0.00123954	0.000237597	0.00492944	0.000120436	0.000281324	9.81151e-05	0	0	0	0.0010877	0.000629509	0	0	0	0	0	0	0	0.00195059	0.000769823	0	0	0	0	0.00036678	0	0	0	0	0	0.000255045	0	0.0014427	0.00174123	0	0	0	0.00544265	0	0.000553803	0.000662607	0.00183009
Bacteroidetes	Sphingobacteriia	Sphingobacteriales	Sphingobacteriaceae	Unclassified	0	0	0	0	0	0	0	0	0	0.00079066	0.00109186	0	0	0	0	0	0	0	0	0	0	0	0	0	0	0	0	0	0	0	0	0	0	0	0	0	0	0	0	0	0	0	0	0	0
Chlamydiae	Chlamydiia	Chlamydiales	Rhabdochlamydiaceae	Candidatus	0.000136842	0.000494111	0.0171241	0.0607536	0.0030002	7.21381e-05	0.00374487	0.000108952	0	0	0	0	0.000244731	0	0	0.0016861	0	0.0118379	0	0	0.105068	0.00124621	0.00455479	0.148224	0	0	0	0	0	0	0	0	0.00565444	0	0	0.000339458	0	0	0	0.439914	0	0.00059543	0	0.000252422	0
Chloroflexi	C0119	Unclassified	Unclassified	Unclassified	0	0	0	0	0	0	0	0	0	0.00136829	0.00585001	1.52818e-05	0	0	0	0	0	0	0	0	0	0	0	0	0	0	0	0	0	0	0	0	0	0	0	0	0	0	0	0	0	0	0	0	0
Chloroflexi	Chloroflexi	AKIW781	Unclassified	Unclassified	0	0	0	0	0	0	0	0	0	0.000217124	0.0011048	5.09394e-06	0	0	0	0	0	0	0	0	0	0	0	0	0	0	0	0	0	0	0	0	0	0	0	0	0	0	0	0	0	0	0	0	0
Chloroflexi	Chloroflexi	Chloroflexales	FFCH7168	Unclassified	0	0	0	0	0	0	0	0	0	0.000434248	0.00136871	0	0	0	0	0	0	0	0	0	0	0	0	0	0	0	0	0	0	0	0	0	0	0	0	0	0	0	0	0	0	0	0	0	0
Chloroflexi	Chloroflexi	Roseiflexales	Kouleothrixaceae	Kouleothrix	0	0	0	0	0	0	0	0	0	0	0.000615791	0	0	0	0	0	0	0	0	0	0	0	0	0	0	0	0	0	0	0	0	0	0	0	0	0	0	0	0	0	0	0	0	0	0
Chloroflexi	Chloroflexi	Roseiflexales	Kouleothrixaceae	Unclassified	0	0	0	0	0	0	0	0	0	0.00119213	0.00379565	0	0	0	0	0	0	0	0	0	0	0	0	0	0	0	0	0	0	0	0	0	0	0	0	0	0	0	0	0	0	0	0	0	0
Chloroflexi	Chloroflexi	Roseiflexales	Unclassified	Unclassified	0	0	0	0	0	0	0	0	0	0.000442442	0.0040104	0	0	0	0	0	0	0	0	0	0	0	0	0	0	0	0	0	0	0	0	0	0	0	0	0	0	0	0	0	0	0	0	0	0
Chloroflexi	Chloroflexi	Roseiflexales	Unclassified	Unclassified	0	0	0	0	0	0	0	0	0	0.00238837	0.0112032	1.69798e-05	0	0	0	0	0	0	0	0	0	0	0	0	0	0	0	0	0	0	0	0	0	0	0	0	0	0	0	0	0	0	0	0	0
Chloroflexi	Chloroflexi	Unclassified	Unclassified	Unclassified	0	0	0	0	0	0	0	0	0	0.00403523	0.0192163	0	0	0	0	0	0	0	0	0	0	0	0	0	0	0	0	0	0	0	0	0	0	0	0	0	0	0	0	0	0	0	0	0	0
Chloroflexi	TK10	AKYG885	Dolo_23	Unclassified	0	0	0	0	0	0	0	0	0	0	0.000297546	0	0	0	0	0	0	0	0	0	0	0	0	0	0	0	0	0	0	0	0	0	0	0	0	0	0	0	0	0	0	0	0	0	0
Chloroflexi	Unclassified	Unclassified	Unclassified	Unclassified	0	0	0	0	0	0	0	0	0	0	0.00127557	0	0	0	0	0	0	0	0	0	0	0	0	0	0	0	0	0	0	0	0	0	0	0	0	0	0	0	0	0	0	0	0	0	0
Cyanobacteria	Chloroplast	Streptophyta	Unclassified	Unclassified	0	0	0	0.000261383	0	0.00051699	0.00224378	0.000762664	1.9623e-05	0	0	0	0	0	0	0	0	0	0	0	0	0	0	0	0	0	0	0	0	0	0	0	0	0	0	0	0	0	0	0	0	0	0	0	0
Cyanobacteria	Nostocophycideae	Nostocales	Nostocaceae	Unclassified	0	4.06342e-06	0	0	0	0.0250656	0	0	0	0	0	0	0	0	0	0	0	0	0	0	0	0	0	0	0	0	0	0	0	0	0	0	0	0	0	0	0	0	0	0	0	0	0	0	0
Firmicutes	Bacilli	Bacillales	Alicyclobacillaceae	Alicyclobacillus	0	0	0	0	0	0	0	0	0	0	0.000230275	0	0	0	0	0	0	0	0	0	0	0	0	0	0	0	0	0	0	0	0	0	0	0	0	0	0	0	0	0	0	0	0	0	0
Firmicutes	Bacilli	Bacillales	Bacillaceae	Bacillus	0.00239719	0.00406504	0.00423231	0.0256911	0.0175433	8.41611e-05	0.0304276	0.0209879	0.00232265	0.00132732	0.000336356	0.00103067	0.00114208	0	0	0	0	0	0	0.00232713	0.00160901	0	0	0.00399004	0	0	0	0	0	0	0	0	0.00225024	0	0.00822609	0.0176942	0.0247642	0.0225134	0.0673686	0.0135922	0.0115824	0	0.00399701	0	0
Firmicutes	Bacilli	Bacillales	Bacillaceae	Geobacillus	0.00215107	0.000627391	0.000371901	0.000550647	0.000200877	0.00264346	0.00163113	0.00419953	0.000297913	0	0	0	0	0.000944264	0.00157499	0	0	0	0	0	0.00176991	0.000812744	0.00115473	0	0	0	0	0	0	0	0	0	0.0016444	0	0.00409476	0	0	0	0	0	0	0	0	0	0
Firmicutes	Bacilli	Bacillales	Bacillaceae	Unclassified	0	0	0	0	0	0	0	0	0	0.00097501	0.000579568	0.000838802	0	0	0	0	0	0	0	0	0	0	0	0	0	0	0	0	0	0	0	0	0	0	0	0	0	0	0	0	0	0	0	0	0
Firmicutes	Bacilli	Bacillales	Exiguobacteraceae	Exiguobacterium	8.86026e-05	0.00109793	0.000892326	0.000418213	0.000136078	0	0.000155345	9.67558e-05	0.000640424	0	0	0	0	0	0	0	0	0.00172323	0.00869271	0	0	0.0037928	0	0	0	0	0	0	0	0	0	0	0	0	0	0.0120932	0	0.00344422	0	0	0	0	0	0.00419651	0.00404546
Firmicutes	Bacilli	Bacillales	Exiguobacteraceae	Unclassified	3.44566e-05	0.00250225	0.000558446	0.000584337	5.29193e-05	4.88936e-05	2.44363e-05	0.000110578	0.000396028	0	0	0	0	0	0	0	0	0	0	0	0	0	0	0	0	0	0	0	0	0	0	0	0	0	0.00361948	0	0.0179444	0	0	0	0	0	0	0	0
Firmicutes	Bacilli	Bacillales	Exiguobacteraceae	Unclassified	5.11926e-05	0.00122634	0	0.000348511	0	0	0	3.2523e-05	0	0	0	0	0	0	0	0	0	0	0	0	0	0	0	0	0	0	0	0	0	0	0	0	0	0	0	0	0	0	0	0	0	0	0	0	0
Firmicutes	Bacilli	Bacillales	Paenibacillaceae	Brevibacillus	0	0	0.0180438	0.0424951	0.00370651	0	0.000372654	0.000358566	0	0	0	0	0.00133243	0.00481817	0.0130038	0.0369889	0.0308416	0.00786694	0.00428991	0.00407247	0.00407616	0.00265496	0.00250192	0.00592581	0.00339576	0.00117012	0	0	0	0	0	0.000400444	0.000403889	0.000191284	0.00292483	0.097679	0.0252479	0.351983	0.164523	0.0773463	0.0188214	0	0	0.0106964	0.00606819
Firmicutes	Bacilli	Bacillales	Paenibacillaceae	Paenibacillus	0	0	0.11721	0.0929688	0.154104	0	0	0.00137897	0	0	0	0	0.00138681	0.0136313	0.0188192	0.0376563	0.00984221	0	0.0103861	0	0.0320729	0.0146836	0.16904	0.0182515	0.00908864	0	0.00757699	0.150432	0.922526	0.28415	0.678784	0.0251971	0.0179731	0.0189371	0.0507824	0.252302	0.131415	0.0819052	0.0379823	0.0140777	0.0285538	0.0059543	0.0155065	0.0875272	0.0149778
Firmicutes	Bacilli	Bacillales	Planococcaceae	Rummeliibacillus	0	0.00902322	3.68337e-05	4.99532e-05	0	0	7.15636e-05	7.39898e-05	0	0	0	0	0	0	0	0	0	0	0	0	0	0	0	0	0	0	0	0	0	0	0	0	0	0	0	0	0	0	0	0	0	0	0	0.000978134	0
Firmicutes	Bacilli	Bacillales	Planococcaceae	Unclassified	0	0	0.0186046	0.0436731	0.0950916	0	4.62545e-05	0.00153834	0	0.000499795	0.000170765	0.00047883	0	0.00188853	0.00177692	0	0	0	0	0	0	0.00167967	0.0814088	0	0.00679151	0	0	0	0	0	0	0	0	0	0.00559374	0.158909	0.100605	0.0730847	0.263544	0.0552859	0.033353	0.00275386	0.00508054	0.0198151	0.0037565
Firmicutes	Bacilli	Bacillales	Staphylococcaceae	Staphylococcus	0.221456	0.354563	0.0138043	0.0163277	0.0165302	0.147794	0.0350173	0.0542426	0.188113	0.000438345	0.000600266	0.0010901	0.00190347	0.00167062	0	0.00288043	0.0437121	0.0111636	0.00756378	0	0.00922499	0.0292588	0.00359251	0.00987635	0.00399501	0.019502	0.0391885	0.00665444	0.000978385	0.00907036	0.00294368	0.0116745	0.0270894	0.0131029	0.00859169	0.0299996	0.0479807	0.0101647	0.00286533	0.0138619	0.0430854	0.00806312	0.00715128	0.0163128	0.026729
Firmicutes	Bacilli	Bacillales	Unclassified	Unclassified	0.000256947	0.00409755	0.0102041	0.00539263	0.00458994	9.45811e-05	0.00199942	0.00315961	0.00140215	0	0	0	0.00421482	0.00343809	0.00694613	0.00744696	0.00545904	0.00659324	0	0.0021609	0.00884956	0	0.000898127	0.0336981	0.00304619	0.00214523	0	0.0017815	0	0	0	0	0	0.00424012	0.176696	0.0162091	0.0190568	0.00420027	0.0011328	0.000593312	0	0.00111643	0.0021189	0.00968668	0.00852437
Firmicutes	Bacilli	Bacillales	Unclassified	Unclassified	0	0	0	0	0	0	0	0	0	0	0	0.00131933	0	0	0	0	0	0	0	0	0	0	0	0	0	0	0	0	0	0	0	0	0	0	0	0	0	0	0	0	0	0	0	0	0
Firmicutes	Bacilli	Lactobacillales	Aerococcaceae	Aerococcus	0	0	0	0	0	0	0	0	0	0	0.000199226	0	0	0	0	0	0	0	0	0	0	0	0	0	0	0	0	0	0	0	0	0	0	0	0	0	0	0	0	0	0	0	0	0	0
Firmicutes	Bacilli	Lactobacillales	Enterococcaceae	Enterococcus	0.00566072	0.00296223	0.000236448	0.00020446	0.000226797	0.00164395	0.000765381	0.000255305	0.000732296	0	0	0	0	0	0	0	0	0	0	0	0.00235988	0.00303424	0	0.00240983	0	0	0	0	0	0	0	0.00117053	0	0	0	0	0	0	0	0	0	0	0	0	0
Firmicutes	Bacilli	Lactobacillales	Lactobacillaceae	Unclassified	0	0	0	0	7.55989e-06	0	0	0.00187495	0	0	0	0	0	0	0	0	0	0	0	0	0	0	0	0	0	0	0	0	0	0	0	0	0	0	0	0	0	0	0	0	0	0	0	0	0
Firmicutes	Bacilli	Lactobacillales	Leuconostocaceae	Leuconostoc	7.97423e-05	0.00106787	7.1291e-05	0.000212592	7.55989e-05	0.00915994	1.13454e-05	0	1.15954e-05	0	0	0	0.000244731	0	0	0	0	0	0	0	0.000536337	0.00102948	0.00141134	0	0	0	0	0	0	0	0	0	0	0	0	0	0	0	0	0	0	0	0	0	0
Firmicutes	Bacilli	Lactobacillales	Streptococcaceae	Lactococcus	0.000705867	0.00051199	0.000860245	0.000881733	0.000652311	0.00156379	0.000162327	0.0323799	0.000206934	0	0	0	0.00233855	0	0.000565382	0	0	0	0	0	0.00241352	0.00276333	0	0.0015012	0.000649189	0	0	0.00419177	0	0.00016343	0.00156051	0.00144776	0.00683726	0	0	0	0	0	0	0	0.000428977	0	0.000987214	0	0.000288962
Firmicutes	Bacilli	Lactobacillales	Streptococcaceae	Streptococcus	0.000101401	1.38156e-05	0.00108006	0.000353158	2.37597e-05	0.000137864	0.000439854	0.00232621	2.85426e-05	0	0	0.000616367	0	0.0010169	0	0	0.000518011	0	0	0.00182846	0	0	0	0	0	0	0.00268861	0	0	0	0	0.00991868	0	0.0103612	0.00215706	0	0	0	0	0	0	0	0	0.0029344	0
Firmicutes	Bacilli	Lactobacillales	Unclassified	Unclassified	0	0	3.80219e-05	3.48511e-05	0	0	0.000177164	0.00297829	1.60552e-05	0.000532569	0.000173353	0	0	0.000363179	0	0	0	0	0	0	0	0	0	0	0	0	0	0	0	0	0	0	0.000490436	0	0	0	0	0	0	0	0	0	0	0	0
Firmicutes	Bacilli	Unclassified	Unclassified	Unclassified	0.000353426	9.7522e-05	0.00142938	0.00108271	0.000919067	0.00382492	0.00532102	0.00628669	0.000676102	0	0	0	0	0	0	0	0.00350653	0	0	0.00598404	0.00203808	0	0.00186041	0	0	0	0	0	0	0	0	0	0	0	0.00380228	0	0	0	0	0	0	0	0.000939058	0.0105702	0.0184935
Gemmatimonadetes	Gemm-3	Unclassified	Unclassified	Unclassified	0	0	0	0	0	0	0	0	0	0.000725113	0.000760683	0	0	0	0	0	0	0	0	0	0	0	0	0	0	0	0	0	0	0	0	0	0	0	0	0	0	0	0	0	0	0	0	0	0
Gemmatimonadetes	Gemmatimonadetes	Gemmatimonadales	Gemmatimonadaceae	Gemmatimonas	0	0	0	0	0	0	0	0	0	0.000704629	0	0	0	0	0	0	0	0	0	0	0	0	0	0	0	0	0	0	0	0	0	0	0	0	0	0	0	0	0	0	0	0	0	0	0
Gemmatimonadetes	Gemmatimonadetes	Gemmatimonadales	Unclassified	Unclassified	0	0	0	0	0	0	0	0	0	0.000651372	0.000765857	0	0	0	0	0	0	0	0	0	0	0	0	0	0	0	0	0	0	0	0	0	0	0	0	0	0	0	0	0	0	0	0	0	0
Gemmatimonadetes	Gemmatimonadetes	Unclassified	Unclassified	Unclassified	0	0	0	0	0	0	0	0	0	0.00195821	0.00683062	0	0	0	0	0	0	0	0	0	0	0	0	0	0	0	0	0	0	0	0	0	0	0	0	0	0	0	0	0	0	0	0	0	0
Gemmatimonadetes	Gemmatimonadetes	Unclassified	Unclassified	Unclassified	0	0	0	0	0	0	0	0	0	0	0.000610616	0	0	0	0	0	0	0	0	0	0	0	0	0	0	0	0	0	0	0	0	0	0	0	0	0	0	0	0	0	0	0	0	0	0
Proteobacteria	Alphaproteobacteria	Caulobacterales	Caulobacteraceae	Caulobacter	0	0	0	0	0	0	0	0	0	0.0013642	0.000349293	3.39596e-06	0	0	0	0	0	0	0	0	0	0	0	0	0	0	0	0	0	0	0	0	0	0	0	0	0	0	0	0	0	0	0	0	0
Proteobacteria	Alphaproteobacteria	Caulobacterales	Caulobacteraceae	Mycoplana	0	0	0	0	0	0.000498554	0	0	0	0	0.000287196	0	0	0	0	0	0	0	0	0	0	0	0	0	0	0	0	0	0	0	0	0	0	0	0	0	0	0	0	0	0	0	0	0	0
Proteobacteria	Alphaproteobacteria	Caulobacterales	Caulobacteraceae	Phenylobacterium	0.000393789	0.000264935	0.000487155	0.000278809	0.000429834	0.00121994	0.00144174	0.00285796	0.000335375	0.00316673	0.00541792	8.15031e-05	0	0	0.000605767	0.00147534	0	0.0071177	0.00428991	0.00531915	0	0	0	0	0	0.00117012	0	0	6.82594e-05	0	0	0	0	0	0	0	0	0	0	0.000323625	0.0014478	0	0	0.00110434	0.00192641
Proteobacteria	Alphaproteobacteria	Caulobacterales	Caulobacteraceae	Unclassified	0.0101952	0.00361156	0.00117274	0.000953758	0.000542152	0.0145655	0.00508363	0.0127523	0.00196587	0.00625154	0.00755508	0.000195268	0.000598232	0.000581086	0	0.00108894	0.00394485	0	0	0.00548537	0.00327165	0.00227568	0.00224532	0.00252835	0.00219725	0	0	0.00209589	0	0.000354098	0.00035466	0.000954904	0.00121167	0.000733255	0	0.000594051	0.00227328	0	0	0	0.00115288	0.000719478	0.00197443	0.00123056	0.00221537
Proteobacteria	Alphaproteobacteria	Caulobacterales	Caulobacteraceae	Unclassified	0	0	0	0	0	0	0	0	0	0.0024703	0.000584742	0	0	0	0	0	0	0	0	0	0	0	0	0	0	0	0	0	0	0	0	0	0	0	0	0	0	0	0	0	0	0	0	0	0
Proteobacteria	Alphaproteobacteria	Caulobacterales	Unclassified	Unclassified	0	0	0	0	0	0	0	0	0	0	0.000206988	0	0	0	0	0	0	0	0	0	0	0	0	0	0	0	0	0	0	0	0	0	0	0	0	0	0	0	0	0	0	0	0	0	0
Proteobacteria	Alphaproteobacteria	Ellin329	Unclassified	Unclassified	0	0	0	0	0	0	0	0	0	0.00328144	0.00472969	0	0	0	0	0	0	0	0	0	0	0	0	0	0	0	0	0	0	0	0	0	0	0	0	0	0	0	0	0	0	0	0	0	0
Proteobacteria	Alphaproteobacteria	Rhizobiales	Aurantimonadaceae	Unclassified	0	0.000108087	0	0	0	0.000335843	0	0.000910643	0	0.0043261	0.0150299	0.000208852	0	0	0	0	0	0	0	0	0	0	0	0	0	0	0	0	0	0	0	0	0	0	0	0	0	0	0	0	0	0	0	0	0
Proteobacteria	Alphaproteobacteria	Rhizobiales	Bartonellaceae	Bartonella	0.000123059	2.03171e-05	0.00150068	0.0454714	0.00147634	0	0.00333294	0.0663086	0.000161444	0	0	0	0	0	0.000403845	0	0	0.00142354	0	0.00340758	0	0.00205895	0.000833975	0	0	0	0	0.000995546	0	0.000735434	0.000638388	0.00930261	0.022387	0	0	0	0	0	0	0	0	0	0	0	0
Proteobacteria	Alphaproteobacteria	Rhizobiales	Bartonellaceae	Unclassified	0	0	0.0117202	0.00329575	0.00693782	0	0.000164073	0	1.78391e-05	0	0	0	0	0	0	0	0.00199235	0	0	0	0	0	0	0.0014617	0.428514	0	0	0	0	0	0	0	0	0	0	0	0.0037243	0	0	0	0	0	0.00166141	0.0269145	0.00852437
Proteobacteria	Alphaproteobacteria	Rhizobiales	Beijerinckiaceae	Beijerinckia	0	0	0	0	0	0	0	0	0	0.0146661	0.0119769	0.000753903	0	0	0	0	0	0	0	0	0	0	0	0	0	0	0	0	0	0	0	0	0	0	0	0	0	0	0	0	0	0	0	0	0
Proteobacteria	Alphaproteobacteria	Rhizobiales	Beijerinckiaceae	Unclassified	0	0	0	0	0	0	0	0	0	0.00776731	0.00687202	0	0	0	0	0	0	0	0	0	0	0	0	0	0	0	0	0	0	0	0	0	0	0	0	0	0	0	0	0	0	0	0	0	0
Proteobacteria	Alphaproteobacteria	Rhizobiales	Beijerinckiaceae	Unclassified	0	0	0	0	0	0	0	0	0	0.0131299	0.0254544	0.00089993	0	0	0	0	0	0	0	0	0	0	0	0	0	0	0	0	0	0	0	0	0	0	0	0	0	0	0	0	0	0	0	0	0
Proteobacteria	Alphaproteobacteria	Rhizobiales	Bradyrhizobiaceae	Bosea	0	0	0	0	0	0	0	0	0	0.000249898	0.00254855	0	0	0	0	0	0	0	0	0	0	0	0	0	0	0	0	0	0	0	0	0	0	0	0	0	0	0	0	0	0	0	0	0	0
Proteobacteria	Alphaproteobacteria	Rhizobiales	Bradyrhizobiaceae	Bradyrhizobium	0.00620612	0.00111338	0.0010955	0.000974669	0.00130462	0.00685072	0.000778472	0.00230263	6.77886e-05	0.00745186	0.00361971	0	0	0	0	0.000807925	0	0	0	0	0.00455886	0.00281751	0.00943033	0.00304192	0	0	0	0	0	0.000844388	0.00109945	0.0036964	0.00297147	0.00194472	0.00120649	0	0	0.00100806	0	0	0.00394123	0	0	0	0
Proteobacteria	Alphaproteobacteria	Rhizobiales	Bradyrhizobiaceae	Unclassified	0	0	0	0	0	0	0	0	0	0.00521098	0.00914371	0.000205456	0	0	0	0	0	0	0	0	0	0	0	0	0	0	0	0	0	0	0	0	0	0	0	0	0	0	0	0	0	0	0	0	0
Proteobacteria	Alphaproteobacteria	Rhizobiales	Bradyrhizobiaceae	Unclassified	0	0	0	0	0	0	0	0	0	0.000270381	0	0	0	0	0	0	0	0	0	0	0	0	0	0	0	0	0	0	0	0	0	0	0	0	0	0	0	0	0	0	0	0	0	0	0
Proteobacteria	Alphaproteobacteria	Rhizobiales	Brucellaceae	Ochrobactrum	0.00039182	0.000867946	0.00069984	9.4098e-05	0.00178845	0.000265308	1.74545e-05	1.95138e-05	3.21104e-05	0	0	0	0	0.00355915	0.00936919	0.00562035	0.000478164	0	0	0.00315824	0	0	0	0	0	0	0	0	0	0	0	0	0	0	0	0	0	0	0	0	0	0	0	0	0
Proteobacteria	Alphaproteobacteria	Rhizobiales	Brucellaceae	Unclassified	0.000207724	1.38156e-05	0	0	0	0.000452867	2.44363e-05	3.90276e-05	0	0	0	0	0	0	0	0	0	0	0	0	0	0	0	0	0	0	0	0	0	0	0	0	0	0	0	0	0	0	0	0	0	0	0	0	0
Proteobacteria	Alphaproteobacteria	Rhizobiales	Hyphomicrobiaceae	Devosia	0	0	0	0	0	0	0	0	0	0.00211389	0.00340755	0	0	0	0	0	0	0	0	0	0	0	0	0	0	0	0	0	0	0	0	0	0	0	0	0	0	0	0	0	0	0	0	0	0
Proteobacteria	Alphaproteobacteria	Rhizobiales	Hyphomicrobiaceae	Hyphomicrobium	0	0	0	0	0	0	0	0	0	0	0.0004502	0	0	0	0	0	0	0	0	0	0	0	0	0	0	0	0	0	0	0	0	0	0	0	0	0	0	0	0	0	0	0	0	0	0
Proteobacteria	Alphaproteobacteria	Rhizobiales	Hyphomicrobiaceae	Rhodoplanes	0	0	0	0	0	0	0	0	0	0.00214256	0.000915924	0	0	0	0	0	0	0	0	0	0	0	0	0	0	0	0	0	0	0	0	0	0	0	0	0	0	0	0	0	0	0	0	0	0
Proteobacteria	Alphaproteobacteria	Rhizobiales	Hyphomicrobiaceae	Unclassified	0	0	0	0	0	0	0	0	0	0	0.000240624	0	0	0	0	0	0	0	0	0	0	0	0	0	0	0	0	0	0	0	0	0	0	0	0	0	0	0	0	0	0	0	0	0	0
Proteobacteria	Alphaproteobacteria	Rhizobiales	Methylobacteriaceae	Methylobacterium	0.00241688	0.000534745	0.000759249	0.000549486	0.000366115	0.00222506	0.000414545	0.000469957	0.000206042	0.0124662	0.0156483	0.000560333	0.000870156	0.000726357	0	0.000878179	0	0	0	0	0.00150174	0	0.00032076	0	0	0	0	0.00073356	0	0.000463051	0	0.00215623	0	0	0.00252267	0.00110324	0.00116082	0	0	0	0.00115288	0.000322525	0.00339505	0.00141987	0.00274514
Proteobacteria	Alphaproteobacteria	Rhizobiales	Methylobacteriaceae	Unclassified	0	0	0	0	0	0	0	0	0	0.001229	0.00168178	0	0	0	0	0	0	0	0	0	0	0	0	0	0	0	0	0	0	0	0	0	0	0	0	0	0	0	0	0	0	0	0	0	0
Proteobacteria	Alphaproteobacteria	Rhizobiales	Methylocystaceae	Methylopila	0	0	0	0	0	0	0	0	0	0.00145842	0.000199226	0	0	0	0	0	0	0	0	0	0	0	0	0	0	0	0	0	0	0	0	0	0	0	0	0	0	0	0	0	0	0	0	0	0
Proteobacteria	Alphaproteobacteria	Rhizobiales	Methylocystaceae	Methylosinus	0	0	0	0	0	0	0	0	0	0.00537894	0.0125047	7.81071e-05	0	0	0	0	0	0	0	0	0	0	0	0	0	0	0	0	0	0	0	0	0	0	0	0	0	0	0	0	0	0	0	0	0
Proteobacteria	Alphaproteobacteria	Rhizobiales	Methylocystaceae	Pleomorphomonas	0	0	0	0	0	0	0	0	0	0.000667759	0.000877114	0	0	0	0	0	0	0	0	0	0	0	0	0	0	0	0	0	0	0	0	0	0	0	0	0	0	0	0	0	0	0	0	0	0
Proteobacteria	Alphaproteobacteria	Rhizobiales	Methylocystaceae	Unclassified	0	0	0	0	0	0	0	0	0	0.00978288	0.00594574	0	0	0	0	0	0	0	0	0	0	0	0	0	0	0	0	0	0	0	0	0	0	0	0	0	0	0	0	0	0	0	0	0	0
Proteobacteria	Alphaproteobacteria	Rhizobiales	Methylocystaceae	Unclassified	0	0	0	0	0	0	0	0	0	0.0133511	0.0763865	0.00163346	0	0	0	0	0	0	0	0	0	0	0	0	0	0	0	0	0	0	0	0	0	0	0	0	0	0	0	0	0	0	0	0	0
Proteobacteria	Alphaproteobacteria	Rhizobiales	Phyllobacteriaceae	Mesorhizobium	0	0	0	0	0	0	0	0	0	0.00533388	0.0055447	0	0	0	0	0	0	0	0	0	0	0	0	0	0	0	0	0	0	0	0	0	0	0	0	0	0	0	0	0	0	0	0	0	0
Proteobacteria	Alphaproteobacteria	Rhizobiales	Phyllobacteriaceae	Unclassified	0	0	0	0	0	0	0	0	0	0.000544859	0.000437263	0	0	0	0	0	0	0	0	0	0	0	0	0	0	0	0	0	0	0	0	0	0	0	0	0	0	0	0	0	0	0	0	0	0
Proteobacteria	Alphaproteobacteria	Rhizobiales	Rhizobiaceae	Agrobacterium	0	0	1.66346e-05	1.74255e-05	2.91596e-05	0.00040718	0.000122182	0.000102447	0	0.000311348	0	0.000190174	0	0	0	0	0	0	0	0	0	0	0	0	0	0	0	0	0	0	0	0	0	0	0	0	0	0	0	0	0	0	0	0.000441738	0
Proteobacteria	Alphaproteobacteria	Rhizobiales	Rhizobiaceae	Rhizobium	0	0	0	0	0	0	0	0	0	0.0019787	0.000455375	0.000290355	0	0	0	0	0	0	0	0	0	0	0	0	0	0	0	0	0	0	0	0	0	0	0	0	0	0	0	0	0	0	0	0	0
Proteobacteria	Alphaproteobacteria	Rhizobiales	Rhizobiaceae	Shinella	0	0	0	0	0	0	0	0	0	0.000610406	0	0	0	0	0	0	0	0	0	0	0	0	0	0	0	0	0	0	0	0	0	0	0	0	0	0	0	0	0	0	0	0	0	0	0
Proteobacteria	Alphaproteobacteria	Rhizobiales	Rhizobiaceae	Unclassified	0.00227807	0.000351079	8.91137e-05	0.000117332	0.000210597	0.0021417	0.000210327	0.000783804	0.000186419	0.000356411	0.000494185	0.000120557	0	0	0.00072692	0	0	0	0	0	0	0	0	0	0	0.000715075	0	0	0	0	0	0	0	0	0	0	0	0	0	0	0	0	0.00110761	0	0
Proteobacteria	Alphaproteobacteria	Rhizobiales	Rhodobiaceae	Afifella	0	0	0	0	0	0	0	0	0	0	0.00017594	0	0	0	0	0	0	0	0	0	0	0	0	0	0	0	0	0	0	0	0	0	0	0	0	0	0	0	0	0	0	0	0	0	0
Proteobacteria	Alphaproteobacteria	Rhizobiales	Unclassified	Unclassified	0.00165293	4.14468e-05	0	2.78809e-05	3.99594e-05	0.000544242	0	0.000178063	2.22989e-05	0.0103236	0.0167376	0.000432985	0	0	0	0	0	0	0	0	0	0	0	0	0	0	0	0	0	0	0	0	0	0	0	0	0	0	0	0	0	0	0	0	0
Proteobacteria	Alphaproteobacteria	Rhizobiales	Unclassified	Unclassified	0	0	0	0	0	0	0	0	0	0.000204834	0.000131955	0	0	0	0	0	0	0	0	0	0	0	0	0	0	0	0	0	0	0	0	0	0	0	0	0	0	0	0	0	0	0	0	0	0
Proteobacteria	Alphaproteobacteria	Rhizobiales	Xanthobacteraceae	Labrys	0	0	0	0	0	0	0	0	0	0.00323638	0.00142563	0.000169798	0	0	0	0	0	0	0	0	0	0	0	0	0	0	0	0	0	0	0	0	0	0	0	0	0	0	0	0	0	0	0	0	0
Proteobacteria	Alphaproteobacteria	Rhodobacterales	Rhodobacteraceae	Paracoccus	0.000514879	1.70663e-05	0	6.73788e-05	0	0	0	0.000106513	0	0	0.000566631	0	0	0	0	0	0	0	0	0	0	0	0	0	0	0	0	0	0	0	0	0	0	0	0	0	0	0	0	0	0	0	0	0	0
Proteobacteria	Alphaproteobacteria	Rhodospirillales	Acetobacteraceae	Acidiphilium	0	0	0	0	0	0	0	0	0	0	0.00071411	0	0	0	0	0	0	0	0	0	0	0	0	0	0	0	0	0	0	0	0	0	0	0	0	0	0	0	0	0	0	0	0	0	0
Proteobacteria	Alphaproteobacteria	Rhodospirillales	Acetobacteraceae	Acidisphaera	0	0	0	0	0	0	0	0	0	0	0.000227687	0	0	0	0	0	0	0	0	0	0	0	0	0	0	0	0	0	0	0	0	0	0	0	0	0	0	0	0	0	0	0	0	0	0
Proteobacteria	Alphaproteobacteria	Rhodospirillales	Acetobacteraceae	Gluconobacter	0	0	0	0	0	0	4.97454e-05	0.00765591	0	0	0	0	0	0	0	0	0	0	0	0	0	0	0	0	0	0	0	0	0	0	0	0	0	0	0	0	0	0	0	0	0	0	0	0	0
Proteobacteria	Alphaproteobacteria	Rhodospirillales	Acetobacteraceae	Roseomonas	0	0	0	0	0	0	0	0	0	0	0.00257183	0	0	0	0	0	0	0	0	0	0	0	0	0	0	0	0	0	0	0	0	0	0	0	0	0	0	0	0	0	0	0	0	0	0
Proteobacteria	Alphaproteobacteria	Rhodospirillales	Acetobacteraceae	Swaminathania	0.000723588	0.000212923	0.0158943	0.027271	0.0215749	0.0405424	0.0122985	0.000163428	6.15449e-05	0	0	0	0.0132699	0.0140913	0.0126	0.06769	0.0348263	0.0141605	0.014676	0.00116356	0.01786	0.0196142	0.0105851	0.00916525	0.0113858	0.00104011	0.0322633	0	0.000295791	0.042519	0.00290821	0.00348078	0.00946254	0.00229541	0.00862825	0.00598294	0.0105925	0.00193212	0.00179916	0.00744337	0.0137005	0.00694668	0.00751246	0.0504212	0.0648237
Proteobacteria	Alphaproteobacteria	Rhodospirillales	Acetobacteraceae	Unclassified	0	0	0	0	0	0	0.0312654	0.0275087	0.000399596	0.00393281	0.00806737	0.000149422	0	0	0	0	0	0	0	0	0	0	0	0	0	0	0	0	0	0	0	0	0	0	0	0	0	0	0	0	0	0	0	0	0
Proteobacteria	Alphaproteobacteria	Rhodospirillales	Acetobacteraceae	Unclassified	0	0	0	0	0	0	0	0	0	0.0182302	0.0558015	0.000314126	0	0	0	0	0	0	0	0	0	0	0	0	0	0	0	0	0	0	0	0	0	0	0	0	0	0	0	0	0	0	0	0	0
Proteobacteria	Alphaproteobacteria	Rhodospirillales	Rhodospirillaceae	Unclassified	0	0	0	0	0	0	0	0	0	0.00465793	0.0130351	4.58455e-05	0	0	0	0	0	0	0	0	0	0	0	0	0	0	0	0	0	0	0	0	0	0	0	0	0	0	0	0	0	0	0	0	0
Proteobacteria	Alphaproteobacteria	Rhodospirillales	Unclassified	Unclassified	0	0	0	0	0	0	0	0	0	0.000139287	0.000649426	0	0	0	0	0	0	0	0	0	0	0	0	0	0	0	0	0	0	0	0	0	0	0	0	0	0	0	0	0	0	0	0	0	0
Proteobacteria	Alphaproteobacteria	Rickettsiales	Anaplasmataceae	Ehrlichia	0	0	0	0	0	0	0	0	0	0	0.000644252	0	0	0	0	0	0	0	0	0	0	0	0	0	0	0	0	0	0	0	0	0	0	0	0	0	0	0	0	0	0	0	0	0	0
Proteobacteria	Alphaproteobacteria	Rickettsiales	Holosporaceae	Unclassified	0	0	0.00411706	1.74255e-05	0.000457914	0	0	0	0	0	0	0	0	0	0	0	0	0	0	0	0	0.000541829	0.00153965	0	0	0	0	0	0	0	0	0.00911779	0.0904423	0	0	0	0	0	0	0	0	0	0	0	0
Proteobacteria	Alphaproteobacteria	Rickettsiales	Rickettsiaceae	Rickettsia	0	2.11298e-05	0.000206744	6.04086e-05	5.39992e-05	0	0.0562167	0	0.0538866	0.000528472	0	0.173693	0	0	0	0	0.00617628	0	0	0	0	0	0	0	0	0	0	0	0	0	0	0	0	0	0	0	0	0	0	0	0	0	0	0	0
Proteobacteria	Alphaproteobacteria	Rickettsiales	Rickettsiaceae	Wolbachia	0.00756666	0.0775747	0.000171098	0.000629643	0.000196557	0.151687	0.00729425	0.000682169	0.511315	0	0	0	0	0	0	0	0	0	0	0	0	0	0	0	0	0	0.000162946	0	0.000432309	0.00032686	0.00113491	0.00120133	0.00115397	0	0	0	0	0	0	0	0	0	0	0	0
Proteobacteria	Alphaproteobacteria	Rickettsiales	Unclassified	Unclassified	0	0	0	0	0	0	0	0	0	0	0.000230275	0	0	0	0	0	0	0	0	0	0	0	0	0	0	0	0	0	0	0	0	0	0	0	0	0	0	0	0	0	0	0	0	0	0
Proteobacteria	Alphaproteobacteria	Rickettsiales	Unclassified	Unclassified	0	0	0	0	0	0	0	0	0	0	0.000305308	0	0	0	0	0	0	0	0	0	0	0	0	0	0	0	0	0	0	0	0	0	0	0	0	0	0	0	0	0	0	0	0	0	0
Proteobacteria	Alphaproteobacteria	Sphingomonadales	Erythrobacteraceae	Unclassified	0	0	0	0	0	0	0	0	0	0.000446538	0	0	0	0	0	0	0	0	0	0	0	0	0	0	0	0	0	0	0	0	0	0	0	0	0	0	0	0	0	0	0	0	0	0	0
Proteobacteria	Alphaproteobacteria	Sphingomonadales	Erythrobacteraceae	Unclassified	0	0	0	0	0	0	0	0	0	0	0.000294959	0	0	0	0	0	0	0	0	0	0	0	0	0	0	0	0	0	0	0	0	0	0	0	0	0	0	0	0	0	0	0	0	0	0
Proteobacteria	Alphaproteobacteria	Sphingomonadales	Sphingomonadaceae	Kaistobacter	0	0	0	0	0	0	0	0	0	0.0115158	0.00734809	0	0	0	0	0	0	0	0	0	0	0	0	0	0	0	0	0	0	0	0	0	0	0	0	0	0	0	0	0	0	0	0	0	0
Proteobacteria	Alphaproteobacteria	Sphingomonadales	Sphingomonadaceae	Novosphingobium	0	0	0	0	0	0	0	0	0	0	0.00277623	0.000198664	0	0	0	0	0	0	0	0	0	0	0	0	0	0	0	0	0	0	0	0	0	0	0	0	0	0	0	0	0	0	0	0	0
Proteobacteria	Alphaproteobacteria	Sphingomonadales	Sphingomonadaceae	Sphingobium	0	0	0	0	0	0	0	0	0	0.000458828	0.00018629	0	0	0	0	0	0	0	0	0	0	0	0	0	0	0	0	0	0	0	0	0	0	0	0	0	0	0	0	0	0	0	0	0	0
Proteobacteria	Alphaproteobacteria	Sphingomonadales	Sphingomonadaceae	Sphingomonas	0.00255372	0.000530682	0.000432499	0.000210268	0.000373675	0.00290636	0.00139724	0.00902675	0.000337159	0.0328513	0.0616256	0.00154007	0	0	0	0	0	0	0	0.00573471	0	0.000704378	0.00141134	0.00118516	0	0	0.00651784	0.000943149	9.10125e-05	0	0	0	0.00072123	0	0	0	0	0	0	0.000161812	0.000804333	0.00062024	0.000626038	0	0.000915045
Proteobacteria	Alphaproteobacteria	Sphingomonadales	Sphingomonadaceae	Unclassified	1.77205e-05	0	9.26783e-05	0	7.77589e-05	0.000613975	3.05454e-05	0.000182942	0.000105251	0.00781647	0.0122201	0.000195268	0	0	0	0	0	0	0.00112892	0	0	0	0	0.000711097	0	0	0	0	0	0	0	0	0	0	0	0	0	0	0	0	0	0	0	0.00157764	0
Proteobacteria	Alphaproteobacteria	Sphingomonadales	Sphingomonadaceae	Unclassified	0	0	0	0	0	0	0	0	0	0.00172061	0.00380341	5.43354e-05	0	0	0	0	0	0	0	0	0	0	0	0	0	0	0	0	0	0	0	0	0	0	0	0	0	0	0	0	0	0	0	0	0
Proteobacteria	Alphaproteobacteria	Sphingomonadales	Unclassified	Unclassified	0	0	0	0	0	0	0	0	0	0.000602212	0	0	0	0	0	0	0	0	0	0	0	0	0	0	0	0	0	0	0	0	0	0	0	0	0	0	0	0	0	0	0	0	0	0	0
Proteobacteria	Alphaproteobacteria	Unclassified	Unclassified	Unclassified	0	0	0.000408735	5.34384e-05	2.15997e-05	0	0.00296378	0.0056403	8.1168e-05	0	0.000535583	0	0	0	0	0.000948433	0.000278929	0	0	0	0.00160901	0	0	0.000158022	0	0	0	0	0	0	0	0.00304953	0.00147131	0	0	0	0	0	0	0	0.00201083	0.000645049	0.00060196	0	0
Proteobacteria	Alphaproteobacteria	Unclassified	Unclassified	Unclassified	0	0	0	0	0	0	0	0	0	0	0.000173353	0	0	0	0	0	0	0	0	0	0	0	0	0	0	0	0	0	0	0	0	0	0	0	0	0	0	0	0	0	0	0	0	0	0
Proteobacteria	Betaproteobacteria	A21b	EB1003	Unclassified	0	0	0	0	0	0.000587525	0	0	0	0.000397378	0.00268826	0	0	0	0	0	0	0	0	0	0	0	0	0	0	0	0	0	0	0	0	0	0	0	0	0	0	0	0	0	0	0	0	0	0
Proteobacteria	Betaproteobacteria	Burkholderiales	Alcaligenaceae	Achromobacter	0	0	0.000146147	0	0.000426594	0	0	0.0504163	0	0	0	0	0	0	0	0	0	0	0	0	0	0	0	0	0	0	0	0	0	0	0	0	0	0	0	0	0	0	0	0	0	0	0	0	0.00592371
Proteobacteria	Betaproteobacteria	Burkholderiales	Burkholderiaceae	Burkholderia	0.0433237	0.0849489	0.00257123	0.00289613	0.00535996	0.0389722	0.00475723	0.0133678	0.00184992	0.0134412	0.0187506	0.000422797	0.00146839	0.0012106	0.00678459	0	0.00223143	0	0.00609618	0.0177859	0.00327165	0.00108366	0.00526046	0.00288389	0.00369538	0	0	0.0036678	0	0.00187944	0.0034402	0.00378881	0.0019329	0.00344311	0.0040582	0.00297026	0.00285369	0	0	0	0	0.00210881	0.00428596	0.00369167	0.00500867
Proteobacteria	Betaproteobacteria	Burkholderiales	Burkholderiaceae	Salinispora	0.000194926	7.15161e-05	0	4.76298e-05	0	0.0003655	0.000356945	0.00114156	0	0.00547726	0.00156276	0	0	0	0	0	0	0	0	0	0	0	0	0	0	0	0	0	0	0	0	0	0	0	0	0	0	0	0	0	0	0	0	0	0
Proteobacteria	Betaproteobacteria	Burkholderiales	Burkholderiaceae	Unclassified	0	0	0	0	0	0	0	0	0	0.00217534	0.00048901	0	0	0	0	0	0	0	0	0	0	0	0	0	0	0	0	0	0	0	0	0	0	0	0	0	0	0	0	0	0	0	0	0	0
Proteobacteria	Betaproteobacteria	Burkholderiales	Burkholderiaceae	Unclassified	0	0	0	0	0	0	0	0	0	0.00174519	0.00662622	0.000163006	0	0	0	0	0	0	0	0	0	0	0	0	0	0	0	0	0	0	0	0	0	0	0	0	0	0	0	0	0	0	0	0	0
Proteobacteria	Betaproteobacteria	Burkholderiales	Comamonadaceae	Comamonas	0.0029229	0.00783833	0.00778022	0.00697138	0.000927707	0.00272041	0.000198109	0.00032523	2.22989e-05	0	0	0	0.0160707	0.00401918	0.00137307	0.00277505	0	0	0.00383834	0	0.00348619	0.00530993	0	0	0	0	0	0.0091695	0	0	0	0.107072	0.0115397	0.000797016	0	0.00127297	0	0	0	0	0	0.00253058	0.0266789	0.0052062	0
Proteobacteria	Betaproteobacteria	Burkholderiales	Comamonadaceae	Delftia	0	0.000464042	0	0.000446094	0	0	0	0.000155297	0	0	0	0	0	0	0	0	0	0	0	0	0	0	0	0	0	0	0	0	0	0	0	0	0	0	0	0	0	0	0	0	0	0	0	0	0
Proteobacteria	Betaproteobacteria	Burkholderiales	Comamonadaceae	Hylemonella	0	3.98215e-05	0.00162543	0.00107458	0.00108862	0	0.00501992	0.0029165	0.000254207	0	0	0	0.0014412	0	0	0.00242377	0.00274944	0	0.00338677	0.00490359	0.00343256	0.00346771	0.00756993	0.00470114	0	0	0.00993971	0	0	0	0.00234076	0.00227945	0.00138476	0	0.00109681	0.0036916	0.00512696	0	0	0	0	0.000446573	0.00105945	0.00403875	0
Proteobacteria	Betaproteobacteria	Burkholderiales	Comamonadaceae	Leptothrix	0	0	0	0	0	0	0	0	0	0.000696436	0	0	0	0	0	0	0	0	0	0	0	0	0	0	0	0	0	0	0	0	0	0	0	0	0	0	0	0	0	0	0	0	0	0	0
Proteobacteria	Betaproteobacteria	Burkholderiales	Comamonadaceae	Methylibium	0	0	0	0	0	0	0	0	0	0.00446538	0.0103391	0.000154516	0	0	0	0	0	0	0	0	0	0	0	0	0	0	0	0	0	0	0	0	0	0	0	0	0	0	0	0	0	0	0	0	0
Proteobacteria	Betaproteobacteria	Burkholderiales	Comamonadaceae	Rhodoferax	0	0	0	0	0	0	0.000341236	0.000250427	1.9623e-05	0	0	0	0	0	0	0	0	0	0	0	0	0	0	0	0	0	0	0	0	0	0	0	0	0	0	0	0	0	0	0	0	0	0	0	0
Proteobacteria	Betaproteobacteria	Burkholderiales	Comamonadaceae	Rubrivivax	0	0	0	0	0	0	0	0	0	0.000450635	0	0	0	0	0	0	0	0	0	0	0	0	0	0	0	0	0	0	0	0	0	0	0	0	0	0	0	0	0	0	0	0	0	0	0
Proteobacteria	Betaproteobacteria	Burkholderiales	Comamonadaceae	Unclassified	0.000288451	0.00310933	0.000897078	0.000868954	0.0012787	0.00017233	0.00207273	0.00270998	0.0002328	0.00534617	0.0076327	0	0.00239293	0	0.00331153	0.00136996	0	0	0	0	0.00412979	0	0.00891712	0.00181725	0	0	0	0	0	0	0	0	0	0	0.00277859	0	0	0	0	0	0	0.00114124	0.00223929	0.00217714	0
Proteobacteria	Betaproteobacteria	Burkholderiales	Comamonadaceae	Variovorax	0.000206739	0	0.00116323	0.00026603	0.000831588	9.85887e-05	0.000239127	0.00057647	3.83541e-05	0	0	0	0	0.000823205	0.00319037	0	0.00502072	0	0	0	0.00311075	0	0	0	0	0	0	0	0	0	0	0.00249507	0.000750079	0.00137087	0.00299795	0.00207918	0	0	0	0	0.00536222	0	0.00207074	0	0.00553843
Proteobacteria	Betaproteobacteria	Burkholderiales	Oxalobacteraceae	Massilia	0	0	0	0	0.00368599	0	0	0.000136596	0.000105251	0	0	0	0	0	0	0	0	0	0	0	0	0	0	0	0	0	0	0	0	0	0	0	0	0	0	0	0	0	0	0	0	0	0	0	0
Proteobacteria	Betaproteobacteria	Burkholderiales	Oxalobacteraceae	Ralstonia	0.000482392	7.15161e-05	0	0	0	0.000973864	0.000754909	0.000800878	0	0	0	0	0	0	0	0	0	0	0	0	0	0	0	0	0	0	0	0	0	0	0	0	0	0	0	0	0	0	0	0	0	0	0	0	0
Proteobacteria	Betaproteobacteria	Burkholderiales	Oxalobacteraceae	Unclassified	0	0	0	0	0	0	0	0	0	0	0.000318245	0.000448267	0	0	0	0	0	0	0	0	0	0	0	0	0	0	0	0	0	0	0	0	0	0	0	0	0	0	0	0	0	0	0	0	0
Proteobacteria	Betaproteobacteria	Burkholderiales	Unclassified	Unclassified	0.000905715	0	0.0019106	0.00172513	0.00145906	0.00170486	0.000558545	0.00102285	0.000111494	0.00162638	0.00080208	0	0.00152277	0.00363179	0.00965189	0.00309119	0.00239082	0	0	0.00623338	0.00675784	0.00335934	0	0.00549125	0	0	0	0	0	0	0	0.00634549	0	0	0	0	0.00619105	0.00252016	0	0	0.00369993	0	0	0.00350235	0
Proteobacteria	Betaproteobacteria	Neisseriales	Neisseriaceae	Kingella	0	0	5.58446e-05	0.00658105	0.000276476	0	0	0	0	0	0	0	0	0	0	0	0	0	0	0	0	0	0	0.000434559	0	0	0	0	0	0	0	0	0	0	0	0	0	0	0	0	0.000965199	0	0	0	0
Proteobacteria	Betaproteobacteria	Neisseriales	Neisseriaceae	Unclassified	0	0	0	0	0	0	0	0	0	0	0	0.000166402	0.00157716	0	0	0.00175636	0	0	0	0	0	0	0	0	0	0	0	0	0	0	0	0	0	0	0	0	0	0	0	0	0	0.000719478	0.000505646	0	0
Proteobacteria	Betaproteobacteria	Neisseriales	Neisseriaceae	Vitreoscilla	0	0	0.000187733	0	8.63988e-06	0	8.72727e-06	0.00589723	0	0	0	0	0	0	0	0	0	0	0	0	0	0	0	0	0	0	0	0	0	0	0	0	0	0	0	0	0	0	0	0	0	0	0	0	0
Proteobacteria	Betaproteobacteria	Other	Unclassified	Unclassified	0	0	0	0.0196037	0.00201309	0	0	0	0	0.00109381	0	0	0	0	0	0	0	0	0	0	0	0	0	0	0	0	0	0	0	0	0	0	0	0	0	0	0	0	0	0	0	0	0	0	0
Proteobacteria	Betaproteobacteria	Procabacteriales	Procabacteriaceae	Unclassified	0	0	0	0.000853852	0	0	0	0	0	0	0	0	0	0	0	0	0	0	0	0	0	0	0	0	0	0	0	0	0	0	0	0	0	0	0	0	0	0	0	0	0	0	0	0	0
Proteobacteria	Betaproteobacteria	Rhodocyclales	Rhodocyclaceae	Unclassified	0	0	0	0.000731873	0	0	0	0	0	0	0	0	0	0	0	0	0	0	0	0	0	0	0	0	0	0	0	0	0	0	0	0	0	0	0	0	0	0	0	0	0	0	0	0	0
Proteobacteria	Deltaproteobacteria	Bdellovibrionales	Bdellovibrionaceae	Bdellovibrio	0	0	0	0	0	0	0	0	0	0.000266284	0.00041139	0	0	0	0	0	0	0	0	0	0	0	0	0	0	0	0	0	0	0	0	0	0	0	0	0	0	0	0	0	0	0	0	0	0
Proteobacteria	Deltaproteobacteria	Desulfuromonadales	Pelobacteraceae	Unclassified	0.000144718	0	1.66346e-05	1.9749e-05	1.83597e-05	0	0.000132654	0.000223595	0	0	0	0	0	0	0	0	0	0	0	0	0	0	0	0	0.000699126	0	0	0	0	0	0	0	0	0	0	0	0	0	0	0	0	0	0	0	0
Proteobacteria	Deltaproteobacteria	Desulfuromonadales	Unclassified	Unclassified	0.000221506	7.15161e-05	1.78227e-05	6.50554e-05	5.61592e-05	0.000459279	0.000194618	0.000995203	6.24369e-05	0	0	0	0	0	0	0.000281017	0	0	0	0	0	0	0	0	0	0	0	0	0	0	0	0	0.000201944	0	0	0	0	0	0	0	0	0	0	0	0
Proteobacteria	Deltaproteobacteria	MIZ46	Unclassified	Unclassified	0	0	0	0	0	0	0	0	0	0	0.000253561	0	0	0	0	0	0	0	0	0	0	0	0	0	0	0	0	0	0	0	0	0	0	0	0	0	0	0	0	0	0	0	0	0	0
Proteobacteria	Deltaproteobacteria	Myxococcales	Haliangiaceae	Unclassified	0	0	0	0	0	0	0	0	0	0	0.000835716	0	0	0	0	0	0	0	0	0	0	0	0	0	0	0	0	0	0	0	0	0	0	0	0	0	0	0	0	0	0	0	0	0	0
Proteobacteria	Deltaproteobacteria	Myxococcales	Polyangiaceae	Chondromyces	0	0	0	0	0	0.000629205	0	0	0	0	0	0	0	0	0	0	0	0	0	0	0	0	0	0	0	0	0	0	0	0	0	0	0	0	0	0	0	0	0	0	0	0	0	0	0
Proteobacteria	Deltaproteobacteria	Myxococcales	Polyangiaceae	Unclassified	0	0	0	0	0	0	0	0	0	0.000192544	0.00178269	0	0	0	0	0	0	0	0	0	0	0	0	0	0	0	0	0	0	0	0	0	0	0	0	0	0	0	0	0	0	0	0	0	0
Proteobacteria	Deltaproteobacteria	Myxococcales	Unclassified	Unclassified	0	0	0	0	0	0	0	0	0	0.000520279	0.000369992	0	0	0	0	0	0	0	0	0	0	0	0	0	0	0	0	0	0	0	0	0	0	0	0	0	0	0	0	0	0	0	0	0	0
Proteobacteria	Deltaproteobacteria	Myxococcales	Unclassified	Unclassified	0	0	0	0	0	0	0	0	0	0.00803769	0.0117155	2.20737e-05	0	0	0	0	0	0	0	0	0	0	0	0	0	0	0	0	0	0	0	0	0	0	0	0	0	0	0	0	0	0	0	0	0
Proteobacteria	Deltaproteobacteria	Spirobacillales	Unclassified	Unclassified	0	0	0	0	0	0	0	0	0	0	0.00017594	0	0	0	0	0	0	0	0	0	0	0	0	0	0	0	0	0	0	0	0	0	0	0	0	0	0	0	0	0	0	0	0	0	0
Proteobacteria	Deltaproteobacteria	Syntrophobacterales	Syntrophobacteraceae	Unclassified	0	0	0	0	0	0	0	0	0	0	0.000183702	0	0	0	0	0	0	0	0	0	0	0	0	0	0	0	0	0	0	0	0	0	0	0	0	0	0	0	0	0	0	0	0	0	0
Proteobacteria	Epsilonproteobacteria	Campylobacterales	Campylobacteraceae	Arcobacter	0	0	0.0475024	0.0334861	0.176983	0	3.22909e-05	0	0	0	0	0	0.00481305	0.0516198	0.154471	0.0832162	0.0240676	0	0	0	0.0327702	0.232824	0.0745445	0.0760084	0.00779026	0.000130014	0.000244419	0.000419177	0	0	0.00351114	0.00422006	0.0315033	0	0.0201448	0.0075105	0.0143168	0	0	0	0.000107244	0.321011	0.0334449	0.151642	0.0587074
Proteobacteria	Gammaproteobacteria	Aeromonadales	Aeromonadaceae	Unclassified	0.000419385	0.000402278	0	0	0	0	0	0	0	0	0	0	0	0	0	0	0	0	0	0	0	0	0	0	0	0	0	0	0	0	0	0	0	0	0	0	0	0	0	0	0	0	0	0	0
Proteobacteria	Gammaproteobacteria	Alteromonadales	Unclassified	Unclassified	0	0	0	0	0	2.2443e-05	5.23636e-06	0.00724287	0	0	0	0	0	0	0	0	0	0	0	0	0	0	0	0	0	0	0	0	0	0	0	0	0	0	0	0	0	0	0	0	0	0	0	0	0
Proteobacteria	Gammaproteobacteria	Enterobacteriales	Enterobacteriaceae	Erwinia	0.000128966	0.0057286	0.000354079	0.000221885	4.42794e-05	0.00857241	0	0.000205708	0	0	0.000320832	0.000879554	0	0.000944264	0	0	0.00653491	0	0	0	0	0	0	0	0	0	0	0	0	0	0	0	0	0	0	0	0	0	0	0	0	0.00235691	0	0	0
Proteobacteria	Gammaproteobacteria	Enterobacteriales	Enterobacteriaceae	Escherichia	0.0127194	0.00282489	0.0023229	0.00224673	0.00152278	0.0128911	0.010814	0.0208025	0.00318874	0	0	0	0.00171312	0.00130744	0.00391729	0.00597162	0.00510041	0	0	0	0.0047734	0.00211313	0.00603028	0.00260736	0	0	0	0	0	0	0	0.00264909	0	0	0.00899386	0.0051343	0.00628779	0	0	0	0.00319052	0.00143896	0.00170957	0.00306061	0.00823541
Proteobacteria	Gammaproteobacteria	Enterobacteriales	Enterobacteriaceae	Morganella	0.00108883	0	0.00113947	6.85405e-05	0.000947147	0	0	0	0	0	0	0	0	0	0	0	0	0	0	0	0.0159828	0	0	0	0	0	0	0	0	0	0	0	0.00276952	0	0.0013893	0	0	0	0	0	0.0141294	0	0	0	0
Proteobacteria	Gammaproteobacteria	Enterobacteriales	Enterobacteriaceae	Providencia	0.000157516	0	0.00365485	0.000277647	0.0143606	0.000145078	0.0002592	0	0.00407267	0	0	0	0	0	0	0	0	0	0	0	0	0.0205895	0.00526046	0.000553075	0	0	0	0	0	0	0	0.0123521	0.0313302	0.0238786	0	0	0	0	0	0	0.00975924	0	0	0	0
Proteobacteria	Gammaproteobacteria	Enterobacteriales	Enterobacteriaceae	Serratia	0.0217047	0.00613413	0.0387383	0.0179321	0.0132979	0.00357965	0.0417792	0.0661542	0.018434	0	0	0	0.0035622	0.00828047	0.112148	0.00927357	0.00382531	0	0	0.0240193	0.00713328	0.0119202	0.0136002	0.00430609	0.0344569	0	0	0.0148808	0	0.404216	0.00390126	0.0118901	0.072325	0.0391494	0.00731208	0	0.00270859	0	0.182448	0.0126214	0.0160062	0.0695413	0.00874046	0.0214558	0.0151223
Proteobacteria	Gammaproteobacteria	Enterobacteriales	Enterobacteriaceae	Trabulsiella	0	0	0	0	0	0	0	0	0	0	0	0.000132442	0	0	0	0	0	0	0	0	0	0	0	0	0	0	0	0	0	0	0	0	0	0	0	0	0	0	0	0	0	0	0	0	0
Proteobacteria	Gammaproteobacteria	Enterobacteriales	Enterobacteriaceae	Unclassified	0.156056	0.0778445	0.135696	0.100746	0.149657	0.155869	0.181279	0.0427132	0.0696457	0	0.00125745	0.00107482	0.1386	0.310614	0.153744	0.225762	0.410185	0.0274968	0.0107248	0.0589262	0.0776616	0.0827373	0.0744804	0.321416	0.37583	0.0843789	0.0224051	0.229919	0.00200228	0.0266118	0.0491204	0.368685	0.0982604	0.191156	0.0881471	0.0193067	0.0351149	0.00378024	0.00279869	0.016397	0.0871092	0.159526	0.118442	0.104944	0.0555288
Proteobacteria	Gammaproteobacteria	Legionellales	Coxiellaceae	Coxiella	0	0	0	0	0	0	0	0	0	0.0012372	0.0148333	0.000543354	0	0	0	0	0	0	0	0	0	0	0	0	0	0	0	0	0	0	0	0	0	0	0	0	0	0	0	0	0	0	0	0	0
Proteobacteria	Gammaproteobacteria	Legionellales	Coxiellaceae	Rickettsiella	0.000759029	0.00139944	7.1291e-06	0	0	0.00373916	0.0384995	0.000200016	0.000621693	0.000610406	0.0144737	0	0	0	0	0	0	0.000449539	0	0	0	0	0	0	0	0	0	0	0	0	0	0	0	0	0	0	0	0	0	0	0	0	0	0	0
Proteobacteria	Gammaproteobacteria	Legionellales	Francisellaceae	Francisella	0	0	0	0	0	0	0	0	0	0.364662	0.00983713	0.446851	0	0	0	0	0	0	0	0	0	0	0	0	0	0	0	0	0	0	0	0	0	0	0	0	0	0	0	0	0	0	0	0	0
Proteobacteria	Gammaproteobacteria	Legionellales	Francisellaceae	Other	0	0	0	0	0	0	0	0	0	0.000606309	0	0	0	0	0	0	0	0	0	0	0	0	0	0	0	0	0	0	0	0	0	0	0	0	0	0	0	0	0	0	0	0	0	0	0
Proteobacteria	Gammaproteobacteria	Legionellales	Unclassified	Unclassified	0	0	0	0	0	0.00163192	0	0	0	0	0	0	0	0	0	0	0	0	0	0	0	0	0	0	0	0	0	0	0	0	0	0	0	0	0	0	0	0	0	0	0	0	0	0	0
Proteobacteria	Gammaproteobacteria	Oceanospirillales	Halomonadaceae	Haererehalobacter	0.00294161	8.2081e-05	7.36674e-05	0.000178902	4.10394e-05	0.000515387	0.000171927	0.000441499	0	0	0	0	0.00057104	0	0	0	0	0	0.000790246	0	0	0	0	0	0	0	0	0	0	0	0	0	0	0	0	0	0	0	0	0	0.000348544	0	0	0	0.00101137
Proteobacteria	Gammaproteobacteria	Oceanospirillales	Halomonadaceae	Halomonas	0.00257144	0	0	0	0	0	0	0	0	0	0	0	0	0	0	0	0	0	0	0	0	0	0	0	0	0	0	0	0	0	0	0	0	0	0	0	0	0	0	0	0	0	0	0	0
Proteobacteria	Gammaproteobacteria	Oceanospirillales	Unclassified	Unclassified	0	0	0	0	0	0	0	0	0	0.000958624	0	0	0	0	0	0	0	0	0	0	0	0	0	0	0	0	0	0	0	0	0	0	0	0	0	0	0	0	0	0	0	0	0	0	0
Proteobacteria	Gammaproteobacteria	Other	Unclassified	Unclassified	0	0	0.0540231	0.000857337	0.00366655	0	1.39636e-05	0	0	0.0028431	0	0	0	0	0	0	0	0	0	0	0	0	0	0	0	0	0	0	0	0	0	0	0	0.00130711	0	0	0	0	0	0	0	0	0.000698274	0	0
Proteobacteria	Gammaproteobacteria	Pasteurellales	Pasteurellaceae	Haemophilus	0	1.46283e-05	9.50547e-05	9.06129e-05	0	0	2.88e-05	0.000456135	0	0	0	0	0	0	0	0	0	0	0	0	0	0	0	0	0	0	0	0	0	0	0	0	0.140582	0	0	0	0	0	0	0	0	0	0	0	0
Proteobacteria	Gammaproteobacteria	Pasteurellales	Pasteurellaceae	Unclassified	0	0	0.00579002	0	0	0	0	0	0	0	0	0	0	0	0	0	0	0	0	0	0	0	0	0	0	0	0	0	0	0	0	0	0	0	0	0	0	0	0	0	0.00126012	0	0	0	0
Proteobacteria	Gammaproteobacteria	Pasteurellales	Unclassified	Unclassified	0	0	5.58446e-05	0	0	0	1.74545e-05	0.00358322	0	0	0	0	0.316084	0.0979129	0.0365479	0.0167557	0.0452662	0.0264479	0.0232558	0.0212766	0.0441942	0.0918942	0.0325892	0.0563347	0.0118851	0.00825587	0.0446472	0.104218	0.0011149	0.0139188	0.0178039	0.0595737	0.103309	0.141167	0.0724261	0.0921628	0.121161	0.014953	0.00239888	0.0182309	0.308515	0.0433672	0.440611	0.124381	0.0624639
Proteobacteria	Gammaproteobacteria	Pseudomonadales	Moraxellaceae	Acinetobacter	0.249186	0.150503	0.0976449	0.107665	0.104159	0.119768	0.0676939	0.12674	0.0370715	0.000598116	0.0219356	0.00633856	0.000380693	0	0	0	0	0	0	0	0	0	0	0	0	0	0.000488838	0	0	0	0.000212796	0	0	0	0.00113337	0.00224891	0.00222491	0	0	0	0.00351225	0	0	0.0011359	0
Proteobacteria	Gammaproteobacteria	Pseudomonadales	Moraxellaceae	Enhydrobacter	0.000192957	3.81961e-05	0.000383783	0.000611056	0.000114478	0.000201185	4.88727e-05	0.00258232	0.000121306	0	0.000672712	0	0	0	0.00100961	0	0	0	0	0	0	0	0	0	0	0	0	0	0	0	0	0	0.00106742	0	0.00171834	0	0.00256348	0	0	0	0.01362	0	0	0.000851923	0
Proteobacteria	Gammaproteobacteria	Pseudomonadales	Moraxellaceae	Unclassified	3.83944e-05	7.31415e-06	0.000828164	0.000216077	0.00161458	0.00160066	0	0.0024132	8.38438e-05	0	0	0	0.0302923	0.0807709	0.048219	0.00540958	0	0.00404585	0.0014676	0.0273438	0.00144811	0.00801907	0.0153323	0.00675542	0.00229713	0	0	0.00660204	0	0	0.0845155	0.00243346	0.00403889	0.00133899	0.00800673	0.0254169	0.00798065	0.0600638	0.0295862	0.0223301	0.040726	0.00260501	0.0198647	0.0208563	0.0428626
Proteobacteria	Gammaproteobacteria	Pseudomonadales	Pseudomonadaceae	Pseudomonas	0.00730085	0.0267487	0.0192711	0.0285814	0.0130451	0.00201666	0.00602269	0.00714042	0.0112815	0	0	0	0	0	0	0	0	0	0	0	0	0	0	0	0	0	0	0	0	0	0	0	0	0	0	0	0	0	0	0	0	0	0	0	0
Proteobacteria	Gammaproteobacteria	Pseudomonadales	Pseudomonadaceae	Unclassified	0	0	0	0	0	0	0	0.00139442	0	0	0	0	0.0946295	0.119437	0.151159	0.047246	0.00705292	0.285008	0.297923	0.089262	0.0978278	0.15285	0.044329	0.00327895	0	0.0406943	0	0.00199109	0.0374289	0.00969684	0.0346148	0.00800887	0.071546	0.165174	0.113228	0.00912293	0.023023	0.00184812	0	0	0	0.0501402	0.00565842	0.0262203	0
Proteobacteria	Gammaproteobacteria	Xanthomonadales	Sinobacteraceae	Unclassified	0	0	0	0	0	0	0	0	0	0.00492421	0.00391984	6.62212e-05	0	0	0	0	0	0	0	0	0	0	0	0	0	0	0	0	0	0	0	0	0	0	0	0	0	0	0	0	0	0	0	0	0
Proteobacteria	Gammaproteobacteria	Xanthomonadales	Xanthomonadaceae	Dokdonella	0	0	0	0	0	0	0	0	0	0.000675952	0	0	0	0	0	0	0	0	0	0	0	0	0	0	0	0	0	0	0	0	0	0	0	0	0	0	0	0	0	0	0	0	0	0	0
Proteobacteria	Gammaproteobacteria	Xanthomonadales	Xanthomonadaceae	Rhodanobacter	0	0	0	0	0	0	0	0	0	0.0032159	0.0010634	0.000108671	0	0	0	0	0	0	0	0	0	0	0	0	0	0	0	0	0	0	0	0	0	0	0	0	0	0	0	0	0	0	0	0	0
Proteobacteria	Gammaproteobacteria	Xanthomonadales	Xanthomonadaceae	Stenotrophomonas	0.0018321	0.00419507	0.00970983	0.0154983	0.0072737	0.00251441	0.00173673	0.00522156	0.00318874	0.000315444	0.00058733	0.00272865	0.0351869	0.00866786	0.00436152	0.00748209	0.0103602	0.0061437	0.00564462	0.00349069	0.0100295	0.0199935	0.0145625	0.0100739	0.00249688	0.00279529	0.00456249	0.0131517	0	0	0.00244716	0.0110892	0.00677956	0.00433577	0.00584966	0.00568592	0.0147037	0.0031082	0.000666356	0.0030205	0.0096788	0.00627683	0.0306759	0.0164074	0.0168079
Proteobacteria	Gammaproteobacteria	Xanthomonadales	Xanthomonadaceae	Thermomonas	0.0016106	0	0	0	2.05197e-05	0.000737412	0	0	3.21104e-05	0	0	0	0	0	0	0	0	0	0	0	0	0	0	0	0	0	0	0	0	0	0	0	0	0	0	0	0	0	0	0	0	0	0	0	0
Proteobacteria	Gammaproteobacteria	Xanthomonadales	Xanthomonadaceae	Unclassified	0	0	0	0	0	0	0	0	0	0.00227366	0.00338426	0	0	0	0	0	0	0	0	0	0	0	0	0	0	0	0	0	0	0	0	0	0	0	0	0	0	0	0	0	0	0	0	0	0
Proteobacteria	Other	Unclassified	Unclassified	Unclassified	0	0	0.00501889	0.0504539	0.000754909	0	0	0	0	0.000540762	0.00158864	0	0	0	0	0	7.9694e-05	0	0	0	0	0	0	0	0.000599251	0	0	0	0	0.0587803	0	0	0	0	0	0.000975941	0.00488513	0	0	0	0	0	0.000240784	0.009876	0.0772972
Thermi	Deinococci	Deinococcales	Deinococcaceae	Deinococcus	0	0	0	0	0	0	0	0	0	0.000618599	0.00320573	0.000208852	0	0	0	0	0	0	0	0	0	0	0	0	0	0	0	0	0	0	0	0	0	0	0	0	0	0	0	0	0	0	0	0	0
Thermi	Deinococci	Thermales	Thermaceae	Thermus	0.00138122	0.000195044	0.000218626	0.000191681	0.000166318	0.00167841	0.00100364	0.00124319	0.000202474	0	0	0	0.000380693	9.68476e-05	0.000201922	0.000351272	0.000318776	0	0	0	0.000429069	0.000325098	0.000641519	0	0	0.00019502	0	0	4.55063e-05	0	0	0.000585264	0	0.000828897	0.00153554	0.000169729	0	0	0	0	0.000321733	0	0	0	0.000529763
TM7	SC3	Unclassified	Unclassified	Unclassified	0	0	0	0	0	0	0	0	0	0.000794756	0	0	0	0	0	0	0	0	0	0	0	0	0	0	0	0	0	0	0	0	0	0	0	0	0	0	0	0	0	0	0	0	0	0	0
TM7	TM7-3	I025	Unclassified	Unclassified	0	0	0	0	0	0	0	0	0	0	0.000199226	0	0	0	0	0	0	0	0	0	0	0	0	0	0	0	0	0	0	0	0	0	0	0	0	0	0	0	0	0	0	0	0	0	0
TM7	TM7-3	Unclassified	Unclassified	Unclassified	0	0	0	0	0	0	0	0	0	0.000126997	0.000294959	0	0	0	0	0	0	0	0	0	0	0	0	0	0	0	0	0	0	0	0	0	0	0	0	0	0	0	0	0	0	0	0	0	0
TM7	TM7-3	Unclassified	Unclassified	Unclassified	0	0	0	0	0	0	0	0	0	0	0.000338944	0	0	0	0	0	0	0	0	0	0	0	0	0	0	0	0	0	0	0	0	0	0	0	0	0	0	0	0	0	0	0	0	0	0
Verrucomicrobia	Spartobacteria	Chthoniobacterales	Chthoniobacteraceae	DA101	6.98976e-05	2.84439e-05	0.000255459	0.000274162	0.000371515	0.000399966	0.000490472	0.00114969	0.000102575	0	0	0	0.05017	0.149242	0.128423	0.145462	0.184571	0.461302	0.514563	0.353807	0.422419	0.213806	0.274121	0.188678	0.0753558	0.706364	0.665798	0.407964	0.000841866	0.0418108	0.0700099	0.194308	0.16972	0.159786	0.271571	0.165443	0.212527	0.347194	0.240088	0.298112	0.183388	0.227603	0.1313	0.00381788	0.234492
Unclassified Bacterial OTUs	Unclassified	Unclassified	Unclassified	Unclassified	0.108034	0.0305406	0.196587	0.154795	0.141113	0.169916	0.251964	0.241688	0.0627901	0.0435805	0.00410872	0.312184	0.000652617	0.00089584	0	0	0	0	0	0	0.00101904	0	0	0	0	0	0	0	0	0	0	0	0	0	0.00493565	0	0	0	0	0	0	0	0	0	0
Unassigned OTUs	Unclassified	Unclassified	Unclassified	Unclassified	0.0412366	0	0.00952091	0.0135524	0.00945527	0.0141888	0.0120724	0.00491503	0.00420557	0.00515772	0.00370509	0.0226612	0.0870156	0	0	0	0	0	0	0	0	0	0	0	0	0	0	0	0	0	0	0	0	0	0	0	0	0	0	0	0	0	0	0.151863	0
[truncated: 232 more columns]
