# Supplementary material for: Habitat disturbance and the organization of bacterial communities in Neotropical hematophagous arthropods
Source: PLoS One. 2019 Sep 6;14(9):e0222145. doi: 10.1371/journal.pone.0222145 (PMC6730880; doi:10.1371/journal.pone.0222145)
Supplement: S3 Table — (XLSX) [file pone.0222145.s004.xlsx]

## Sheet: Sheet2
S3 Table. The bacteria identifed by indicator species analysis as significant for each arthropod species.
Group	Bacterial classification	stat	p.value	Significance
Coq. venezuelensis	k__Bacteria.p__Proteobacteria.c__Alphaproteobacteria.o__Rickettsiales.f__Rickettsiaceae.g__Wolbachia.s__.9	0.606	0.002	**
	k__Bacteria.......295	0.548	0.001	***
	k__Bacteria.p__Proteobacteria.c__Alphaproteobacteria.o__Rhodospirillales.f__Acetobacteraceae.g__Swaminathania.s__.8	0.536	0.003	**
	k__Bacteria.p__Proteobacteria.c__Alphaproteobacteria.o__Rickettsiales.f__Rickettsiaceae.g__Wolbachia.s__.8	0.529	0.005	**
	k__Bacteria.p__.Thermi..c__Deinococci.o__Thermales.f__Thermaceae.g__Thermus.s__.5	0.513	0.005	**
	k__Bacteria.p__Proteobacteria.c__Alphaproteobacteria.o__Rhodospirillales.f__Acetobacteraceae.g__Swaminathania.s__.9	0.512	0.003	**
	k__Bacteria.p__Proteobacteria.c__Alphaproteobacteria.o__Rickettsiales.f__Rickettsiaceae.g__Wolbachia.s__.14	0.506	0.002	**
	k__Bacteria.......297	0.5	0.003	**
	k__Bacteria.p__Proteobacteria.c__Alphaproteobacteria.o__Rickettsiales.f__Rickettsiaceae.g__Wolbachia.s__.7	0.499	0.001	***
	k__Bacteria.p__Proteobacteria.c__Alphaproteobacteria.o__Rhodospirillales.f__Acetobacteraceae.g__Swaminathania.s__.1	0.485	0.006	**
	k__Bacteria.p__Proteobacteria.c__Gammaproteobacteria.o__Legionellales.f__Coxiellaceae.g__Rickettsiella.s__.8	0.472	0.002	**
	k__Bacteria.p__Proteobacteria.c__Alphaproteobacteria.o__Rhodospirillales.f__Acetobacteraceae.g__Swaminathania.s__	0.449	0.013	*
	k__Bacteria.p__Proteobacteria.c__Alphaproteobacteria.o__Rickettsiales.f__Rickettsiaceae.g__Wolbachia.s__.6	0.447	0.007	**
	k__Bacteria.p__Bacteroidetes.c__Flavobacteriia.o__Flavobacteriales.f__.Weeksellaceae..g__Chryseobacterium.s__.5	0.425	0.01	**
	k__Bacteria.p__Proteobacteria.c__Alphaproteobacteria.o__Sphingomonadales.f__Sphingomonadaceae..	0.405	0.013	*
	k__Bacteria.p__Proteobacteria.c__Alphaproteobacteria.o__Rhizobiales.f__Rhizobiaceae...4	0.397	0.018	*
	k__Bacteria.p__Proteobacteria.c__Alphaproteobacteria.o__Rhizobiales.f__Rhizobiaceae...5	0.391	0.018	*
	k__Bacteria.p__Proteobacteria.c__Gammaproteobacteria.o__Legionellales.f__.g__.s__	0.387	0.002	**
	k__Bacteria.p__Firmicutes.c__Bacilli.o__Lactobacillales.f__Leuconostocaceae.g__Leuconostoc.s__	0.375	0.025	*
	k__Bacteria.p__Proteobacteria.c__Alphaproteobacteria.o__Rhizobiales.f__Rhizobiaceae.g__Agrobacterium.	0.368	0.013	*
	k__Bacteria.p__Bacteroidetes.c__Sphingobacteriia.o__Sphingobacteriales.f__Sphingobacteriaceae.g__Sphingobacterium.s__mizutaii.1	0.359	0.017	*
	k__Bacteria.p__Cyanobacteria.c__Nostocophycideae.o__Nostocales.f__Nostocaceae.g__.s__	0.316	0.048	*
	k__Bacteria.p__Proteobacteria.c__Gammaproteobacteria.o__Pseudomonadales.f__Moraxellaceae.g__Acinetobacter..5	0.316	0.048	*
	k__Bacteria.p__Proteobacteria.c__Gammaproteobacteria.o__Pseudomonadales.f__Moraxellaceae.g__Acinetobacter.s__lwoffii.1	0.316	0.047	*
Cux. coronator	k__Bacteria.p__Bacteroidetes.c__Flavobacteriia.o__Flavobacteriales.f__.Weeksellaceae....1	0.568	0.003	**
	k__Bacteria.p__Actinobacteria.c__Actinobacteria.o__Actinomycetales.f__Dietziaceae.g__Dietzia.s__timorensis	0.548	0.001	***
	k__Bacteria.p__Proteobacteria.c__Gammaproteobacteria.o__Pseudomonadales.f__Moraxellaceae.g__Acinetobacter..7	0.536	0.003	**
	k__Bacteria.p__Proteobacteria.c__Gammaproteobacteria.o__Pseudomonadales.f__Moraxellaceae.g__Acinetobacter.s__.2	0.535	0.001	***
	k__Bacteria.p__Proteobacteria.c__Gammaproteobacteria.o__Pseudomonadales.f__Moraxellaceae.g__Acinetobacter.s__rhizosphaerae.11	0.499	0.018	*
	k__Bacteria.p__Proteobacteria.c__Alphaproteobacteria.o__Rhodobacterales.f__Rhodobacteraceae.g__Paracoccus.s__aminovorans	0.484	0.002	**
	k__Bacteria.p__Proteobacteria.c__Gammaproteobacteria.o__Enterobacteriales.f__Enterobacteriaceae...14	0.482	0.009	**
	k__Bacteria.p__Proteobacteria.c__Gammaproteobacteria.o__Oceanospirillales.f__Halomonadaceae.g__Haererehalobacter.s__salaria.4	0.387	0.013	*
Cux. declarator	k__Bacteria.......256	0.733	0.001	***
	k__Bacteria.p__Bacteroidetes.c__Flavobacteriia.o__Flavobacteriales.f__.Weeksellaceae...	0.559	0.002	**
	k__Bacteria.p__Actinobacteria.c__Actinobacteria.o__Actinomycetales.f__Micrococcaceae.g__Arthrobacter.s__.8	0.551	0.001	***
	k__Bacteria.p__Actinobacteria.c__Actinobacteria.o__Actinomycetales.f__Micrococcaceae.g__Arthrobacter.s__.1	0.468	0.008	**
	k__Bacteria.p__Actinobacteria.c__Actinobacteria.o__Actinomycetales.f__Corynebacteriaceae.g__Corynebacterium..5	0.46	0.004	**
	k__Bacteria.p__Actinobacteria.c__Actinobacteria.o__Actinomycetales.f__Corynebacteriaceae.g__Corynebacterium..2	0.454	0.004	**
	k__Bacteria.p__Proteobacteria.c__Gammaproteobacteria.o__Enterobacteriales.f__Enterobacteriaceae.g__Erwinia.s__chrysanthemi.1	0.447	0.005	**
	k__Bacteria.p__Firmicutes.c__Bacilli.o__Bacillales.f__Planococcaceae.g__Rummeliibacillus.s__.2	0.447	0.008	**
	k__Bacteria.p__Firmicutes.c__Bacilli.o__Bacillales.f__Planococcaceae.g__Rummeliibacillus.s__	0.444	0.003	**
	k__Bacteria.p__Firmicutes.c__Bacilli.o__Bacillales.f__Planococcaceae.g__Rummeliibacillus.s__.1	0.442	0.003	**
	k__Bacteria.p__Actinobacteria.c__Actinobacteria.o__Actinomycetales.f__Micrococcaceae.g__Arthrobacter.s__.3	0.44	0.011	*
	k__Bacteria.p__Chlamydiae.c__Chlamydiia.o__Chlamydiales.f__Rhabdochlamydiaceae.g__Candidatus.Rhabdochlamydia.8	0.366	0.021	*
	k__Bacteria.p__Actinobacteria.c__Actinobacteria.o__Actinomycetales.f__Corynebacteriaceae.g__Corynebacterium..8	0.364	0.021	*
	k__Bacteria.p__Firmicutes.c__Bacilli.o__Bacillales.f__.Exiguobacteraceae..g__.s__	0.355	0.033	*
C. batesi	k__Bacteria.p__Proteobacteria.c__Gammaproteobacteria.....1	0.601	0.001	***
	k__Bacteria.p__Proteobacteria.c__Gammaproteobacteria.....3	0.555	0.003	**
	k__Bacteria.p__Proteobacteria.c__Gammaproteobacteria....	0.478	0.001	***
	k__Bacteria.p__Proteobacteria.c__Gammaproteobacteria.....2	0.47	0.003	**
C. foxi	k__Bacteria.p__Proteobacteria.c__Alphaproteobacteria.o__Rhodospirillales.f__Acetobacteraceae.g__Swaminathania.s__.11	0.52	0.002	**
	k__Bacteria.p__Proteobacteria.c__Alphaproteobacteria.o__Rhizobiales.f__Bartonellaceae.g__Bartonella.s__.3	0.491	0.005	**
	k__Bacteria.p__Proteobacteria.c__Alphaproteobacteria.o__Rhizobiales.f__Bartonellaceae.g__Bartonella.s__.4	0.48	0.018	*
	k__Bacteria.p__Proteobacteria.c__Alphaproteobacteria.o__Rhodospirillales.f__Acetobacteraceae.g__Swaminathania.s__.10	0.426	0.01	**
	k__Bacteria.p__Proteobacteria.c__Betaproteobacteria.o__Neisseriales.f__Neisseriaceae.g__Kingella.s__.1	0.408	0.008	**
	k__Bacteria.p__Proteobacteria.c__Betaproteobacteria.o__Neisseriales.f__Neisseriaceae.g__Kingella.s__	0.406	0.01	**
	k__Bacteria.p__Proteobacteria......3	0.398	0.016	*
	k__Bacteria.p__Proteobacteria.c__Alphaproteobacteria.o__Rhodospirillales.f__Acetobacteraceae.g__Swaminathania.s__.16	0.365	0.024	*
	k__Bacteria.p__Proteobacteria......5	0.35	0.043	*
C. heliconiae	k__Bacteria.p__Firmicutes.c__Bacilli.o__Bacillales.f__Paenibacillaceae.g__Paenibacillus.s__lautus.17	0.481	0.003	**
	k__Bacteria.p__Firmicutes.c__Bacilli.o__Bacillales.f__Paenibacillaceae.g__Paenibacillus..2	0.423	0.003	**
	k__Bacteria.p__Firmicutes.c__Bacilli.o__Bacillales.f__Paenibacillaceae.g__Paenibacillus.s__lautus.16	0.422	0.005	**
	k__Bacteria.p__Proteobacteria.c__Alphaproteobacteria.o__Rhodospirillales.f__Acetobacteraceae.g__Swaminathania.s__.13	0.403	0.024	*
	k__Bacteria.p__Firmicutes.c__Bacilli.o__Bacillales.f__Paenibacillaceae.g__Paenibacillus.s__lautus.15	0.364	0.019	*
	k__Bacteria.p__Firmicutes.c__Bacilli.o__Bacillales.f__Paenibacillaceae.g__Paenibacillus.s__lautus.22	0.354	0.023	*
	k__Bacteria.p__Proteobacteria.c__Epsilonproteobacteria.o__Campylobacterales.f__Campylobacteraceae.g__Arcobacter.s__cryaerophilus.4	0.351	0.049	*
	k__Bacteria.p__Firmicutes.c__Bacilli.o__Bacillales.f__Paenibacillaceae.g__Paenibacillus.s__lautus.20	0.348	0.024	*
	k__Bacteria.p__Firmicutes.c__Bacilli.o__Bacillales.f__Paenibacillaceae.g__Paenibacillus.s__lautus.21	0.347	0.026	*
Lu. gomezi	k__Bacteria.......219	0.59	0.001	***
	k__Bacteria.......240	0.59	0.001	***
	k__Bacteria.......218	0.552	0.001	***
	k__Bacteria.......232	0.552	0.001	***
	k__Bacteria.......138	0.511	0.001	***
	k__Bacteria.......303	0.511	0.001	***
	k__Bacteria.p__Actinobacteria.c__Actinobacteria.o__Actinomycetales.f__Microbacteriaceae.g__Cryocola.s__	0.466	0.004	**
	k__Bacteria.......193	0.466	0.004	**
	k__Bacteria.......248	0.466	0.001	***
	k__Bacteria.p__Actinobacteria.c__Actinobacteria.o__Actinomycetales.f__Microbacteriaceae.g__Cryocola.s__.1	0.466	0.004	**
	k__Bacteria.......293	0.46	0.005	**
	k__Bacteria.......308	0.46	0.004	**
	k__Bacteria.......121	0.421	0.027	*
	k__Bacteria.p__Proteobacteria.c__Alphaproteobacteria.o__Rickettsiales.f__Rickettsiaceae.g__Rickettsia.	0.417	0.007	**
	k__Bacteria.......309	0.417	0.003	**
	k__Bacteria.......317	0.417	0.005	**
	k__Bacteria.p__Proteobacteria.c__Alphaproteobacteria.....3	0.4	0.01	**
	k__Bacteria.p__Proteobacteria.c__Gammaproteobacteria.o__Enterobacteriales.f__Enterobacteriaceae...39	0.394	0.009	**
	k__Bacteria.p__Proteobacteria.c__Alphaproteobacteria.o__Rickettsiales.f__Rickettsiaceae.g__Rickettsia..1	0.361	0.009	**
	k__Bacteria.p__Actinobacteria.c__Actinobacteria.o__Actinomycetales.f__Microbacteriaceae.g__Cryocola.s__.5	0.36	0.043	*
Lu. panamensis	k__Bacteria.......187	0.505	0.003	**
	k__Bacteria.......49	0.483	0.007	**
	k__Bacteria.......88	0.447	0.005	**
	k__Bacteria.......183	0.418	0.004	**
	k__Bacteria.p__Firmicutes.c__Bacilli.o__Lactobacillales....1	0.383	0.017	*
	k__Bacteria.p__Proteobacteria.c__Alphaproteobacteria.o__Rhodospirillales.f__Acetobacteraceae...3	0.365	0.027	*
	k__Bacteria.p__Firmicutes.c__Bacilli.o__Lactobacillales.f__Lactobacillaceae...1	0.364	0.014	*
	k__Bacteria.p__Proteobacteria.c__Betaproteobacteria.o__Neisseriales.f__Neisseriaceae.g__Vitreoscilla.s__.4	0.358	0.015	*
	k__Bacteria.p__Proteobacteria.c__Alphaproteobacteria.o__Rhizobiales.f__Bartonellaceae.g__Bartonella.s__.7	0.337	0.048	*
	k__Bacteria.p__Proteobacteria.c__Alphaproteobacteria.o__Sphingomonadales.f__Sphingomonadaceae.g__Sphingomonas.s__.2	0.326	0.031	*
	k__Bacteria.p__Proteobacteria.c__Betaproteobacteria.o__Neisseriales.f__Neisseriaceae.g__Vitreoscilla.s__.2	0.316	0.048	*
	k__Bacteria.p__Firmicutes.c__Bacilli.o__Lactobacillales.f__Lactobacillaceae..	0.316	0.035	*
	k__Bacteria.p__Proteobacteria.c__Alphaproteobacteria.o__Sphingomonadales.f__Sphingomonadaceae.g__Sphingomonas.s__.4	0.316	0.046	*
	k__Bacteria.p__Proteobacteria.c__Alphaproteobacteria.o__Sphingomonadales.f__Sphingomonadaceae.g__Sphingomonas.s__.5	0.316	0.026	*
Lu. trapidoi	k__Bacteria.p__Proteobacteria.c__Alphaproteobacteria.o__Rickettsiales.f__Rickettsiaceae.g__Wolbachia.s__.5	0.639	0.001	***
	k__Bacteria.p__Proteobacteria.c__Alphaproteobacteria.o__Rickettsiales.f__Rickettsiaceae.g__Wolbachia.s__.4	0.638	0.001	***
	k__Bacteria.p__Proteobacteria.c__Alphaproteobacteria.o__Rickettsiales.f__Rickettsiaceae.g__Wolbachia.s__.2	0.559	0.001	***
	k__Bacteria.p__Proteobacteria.c__Alphaproteobacteria.o__Rickettsiales.f__Rickettsiaceae.g__Wolbachia.s__	0.558	0.001	***
	k__Bacteria.p__Proteobacteria.c__Alphaproteobacteria.o__Rickettsiales.f__Rickettsiaceae.g__Wolbachia.s__.1	0.517	0.002	**
	k__Bacteria.p__Proteobacteria.c__Alphaproteobacteria.o__Rickettsiales.f__Rickettsiaceae.g__Wolbachia.s__.3	0.516	0.002	**
	k__Bacteria.p__Proteobacteria.c__Alphaproteobacteria.o__Rickettsiales.f__Rickettsiaceae.g__Rickettsia.s__.4	0.369	0.01	**
	k__Bacteria.p__Proteobacteria.c__Alphaproteobacteria.o__Rickettsiales.f__Rickettsiaceae.g__Wolbachia.s__.16	0.369	0.009	**
	k__Bacteria.p__Proteobacteria.c__Alphaproteobacteria.o__Rickettsiales.f__Rickettsiaceae.g__Rickettsia.s__.5	0.369	0.014	*
	k__Bacteria.p__Proteobacteria.c__Gammaproteobacteria.o__Enterobacteriales.f__Enterobacteriaceae...40	0.349	0.024	*
	k__Bacteria.p__Proteobacteria.c__Gammaproteobacteria.o__Enterobacteriales.f__Enterobacteriaceae...38	0.338	0.036	*
	k__Bacteria.p__Bacteroidetes.c__Flavobacteriia.o__Flavobacteriales.f__Blattabacteriaceae.g__.s__.4	0.302	0.038	*
H. juxtakochi	k__Bacteria.......321	0.972	0.001	***
	k__Bacteria.......322	0.972	0.001	***
	k__Bacteria.......323	0.972	0.001	***
	Unassigned.......23	0.943	0.001	***
	k__Bacteria.p__Proteobacteria.c__Alphaproteobacteria.o__Rickettsiales.f__Rickettsiaceae.g__Rickettsia.s__.9	0.882	0.001	***
	Unassigned.......24	0.882	0.001	***
	k__Bacteria.p__Proteobacteria.c__Alphaproteobacteria.o__Rickettsiales.f__Rickettsiaceae.g__Rickettsia.s__.8	0.85	0.001	***
	Unassigned.......26	0.782	0.001	***
	k__Bacteria.p__Proteobacteria.c__Gammaproteobacteria.o__Pseudomonadales.f__Moraxellaceae.g__Acinetobacter..20	0.749	0.001	***
	Unassigned.......25	0.745	0.001	***
	k__Bacteria.p__Proteobacteria.c__Gammaproteobacteria.o__Pseudomonadales.f__Moraxellaceae.g__Acinetobacter..19	0.697	0.001	***
	k__Bacteria.p__Proteobacteria.c__Gammaproteobacteria.o__Xanthomonadales.f__Xanthomonadaceae.g__Stenotrophomonas.	0.679	0.001	***
	k__Bacteria.......332	0.667	0.001	***
	k__Bacteria.p__Proteobacteria.c__Alphaproteobacteria.o__Rickettsiales.f__Rickettsiaceae.g__Rickettsia.s__.10	0.667	0.001	***
	k__Bacteria.......325	0.624	0.001	***
	k__Bacteria.......328	0.624	0.001	***
	k__Bacteria.p__Actinobacteria.c__Actinobacteria.o__Actinomycetales.f__Propionibacteriaceae.g__Propionibacterium.s__acnes	0.624	0.001	***
	k__Bacteria.......337	0.624	0.001	***
	Unassigned.......30	0.624	0.001	***
	Unassigned.......33	0.624	0.001	***
	k__Bacteria.......352	0.624	0.001	***
	k__Bacteria.......324	0.577	0.001	***
	k__Bacteria.......368	0.577	0.001	***
	k__Bacteria.p__Proteobacteria.c__Alphaproteobacteria.o__Rickettsiales.f__Rickettsiaceae.g__Rickettsia.s__.11	0.577	0.001	***
	k__Bacteria.p__Actinobacteria.c__Actinobacteria.o__Actinomycetales.f__Propionibacteriaceae.g__Propionibacterium.s__acnes.1	0.53	0.001	***
	k__Bacteria.......327	0.527	0.001	***
	k__Bacteria.......342	0.527	0.001	***
	k__Bacteria.......355	0.527	0.001	***
	k__Bacteria.......369	0.527	0.001	***
	Unassigned.......45	0.527	0.002	**
	k__Bacteria.......326	0.471	0.004	**
	Unassigned.......27	0.471	0.003	**
	k__Bacteria.......370	0.471	0.005	**
	Unassigned.......40	0.471	0.002	**
	k__Bacteria.......399	0.471	0.004	**
	k__Bacteria.......400	0.471	0.003	**
	k__Bacteria.......424	0.471	0.003	**
	k__Bacteria.......333	0.408	0.003	**
	Unassigned.......29	0.408	0.005	**
	k__Bacteria.......348	0.408	0.008	**
	k__Bacteria.p__Proteobacteria.c__Betaproteobacteria.o__Burkholderiales.f__Oxalobacteraceae..	0.408	0.003	**
	k__Bacteria.......351	0.408	0.005	**
	k__Bacteria.......353	0.408	0.004	**
	Unassigned.......43	0.408	0.009	**
	k__Bacteria.......389	0.408	0.004	**
	k__Bacteria.......397	0.408	0.005	**
	k__Bacteria.......435	0.408	0.003	**
	k__Bacteria.......329	0.333	0.04	*
	k__Bacteria.......330	0.333	0.043	*
	k__Bacteria.......331	0.333	0.045	*
	k__Bacteria.......334	0.333	0.036	*
	k__Bacteria.......335	0.333	0.037	*
	k__Bacteria.......345	0.333	0.035	*
	k__Bacteria.......346	0.333	0.031	*
	k__Bacteria.......350	0.333	0.045	*
	k__Bacteria.p__Firmicutes.c__Bacilli.o__Bacillales.f__Bacillaceae.g__Bacillus..6	0.333	0.025	*
	k__Bacteria.......361	0.333	0.037	*
	Unassigned.......34	0.333	0.042	*
	k__Bacteria.......362	0.333	0.037	*
	k__Bacteria.......364	0.333	0.033	*
	k__Bacteria.p__Firmicutes.c__Bacilli.o__Bacillales.f__Planococcaceae...6	0.333	0.026	*
	k__Bacteria.......375	0.333	0.028	*
	k__Bacteria.......377	0.333	0.042	*
	k__Bacteria.......378	0.333	0.031	*
	k__Bacteria.p__Proteobacteria.c__Gammaproteobacteria.o__Enterobacteriales.f__Enterobacteriaceae...52	0.333	0.038	*
	k__Bacteria.......382	0.333	0.045	*
	Unassigned.......41	0.333	0.046	*
	k__Bacteria.......384	0.333	0.04	*
	k__Bacteria.......391	0.333	0.042	*
	k__Bacteria.......393	0.333	0.042	*
	k__Bacteria.......394	0.333	0.03	*
	k__Bacteria.......406	0.333	0.035	*
	k__Bacteria.......409	0.333	0.036	*
	k__Bacteria.......420	0.333	0.028	*
	k__Bacteria.......421	0.333	0.031	*
	k__Bacteria.......422	0.333	0.045	*
	k__Bacteria.p__Actinobacteria.c__Actinobacteria.o__Actinomycetales.f__Micromonosporaceae..	0.333	0.026	*
	k__Bacteria.p__Proteobacteria.c__Betaproteobacteria.o__Neisseriales.f__Neisseriaceae.g__.s__	0.333	0.025	*
	k__Bacteria.p__Firmicutes.c__Bacilli.o__Bacillales.f__Staphylococcaceae.g__Staphylococcus..8	0.333	0.038	*
	k__Bacteria.......423	0.333	0.028	*
	k__Bacteria.p__Firmicutes.c__Bacilli.o__Lactobacillales.f__Streptococcaceae.g__Streptococcus..1	0.333	0.038	*
	k__Bacteria.......428	0.333	0.035	*
	k__Bacteria.......429	0.333	0.028	*
	k__Bacteria.p__Actinobacteria.c__Actinobacteria.o__Actinomycetales.f__Intrasporangiaceae...2	0.333	0.027	*
A. tapirellum	k__Bacteria.p__Proteobacteria.c__Gammaproteobacteria.o__Legionellales.f__Coxiellaceae.g__Coxiella.s__.1	0.911	0.001	***
	k__Bacteria.p__Actinobacteria.c__Actinobacteria.o__Actinomycetales.f__Pseudonocardiaceae.g__Pseudonocardia.s__.6	0.884	0.001	***
	k__Bacteria.p__Proteobacteria.c__Gammaproteobacteria.o__Legionellales.f__Coxiellaceae.g__Coxiella.s__.2	0.878	0.001	***
	k__Bacteria.p__Proteobacteria.c__Alphaproteobacteria.o__Rhizobiales.f__Methylocystaceae.g__.s__.8	0.875	0.001	***
	k__Bacteria.p__Proteobacteria.c__Alphaproteobacteria.o__Rhizobiales.f__Aurantimonadaceae.g__.s__.4	0.853	0.001	***
	k__Bacteria.p__Proteobacteria.c__Alphaproteobacteria.o__Rhizobiales.f__Methylocystaceae.g__.s__.9	0.832	0.001	***
	k__Bacteria.p__Actinobacteria.c__Actinobacteria.o__Actinomycetales.f__Pseudonocardiaceae.g__Pseudonocardia.s__.3	0.815	0.001	***
	k__Bacteria.p__Proteobacteria.c__Alphaproteobacteria.o__Rhodospirillales.f__Acetobacteraceae.g__.s__.7	0.815	0.001	***
	k__Bacteria.p__Proteobacteria.c__Alphaproteobacteria.o__Rhizobiales.f__Beijerinckiaceae.g__.s__.4	0.798	0.001	***
	k__Bacteria.p__Actinobacteria.c__Actinobacteria.o__Actinomycetales.f__Intrasporangiaceae...4	0.798	0.001	***
	k__Bacteria.p__Proteobacteria.c__Alphaproteobacteria.o__Rhizobiales.f__Methylocystaceae.g__Methylosinus.s__.2	0.798	0.001	***
	k__Bacteria.p__Chloroflexi.c__Chloroflexi....	0.791	0.001	***
	k__Bacteria.p__Bacteroidetes.c__.Saprospirae..o__.Saprospirales..f__Chitinophagaceae.g__Sediminibacterium.s__	0.788	0.001	***
	k__Bacteria.p__Actinobacteria.c__Actinobacteria.o__Actinomycetales.f__Frankiaceae.g__.s__.5	0.78	0.001	***
	k__Bacteria.p__Chloroflexi.c__Chloroflexi.....1	0.777	0.001	***
	k__Bacteria.p__Proteobacteria.c__Alphaproteobacteria.o__Rhizobiales.f__Methylocystaceae.g__.s__.1	0.777	0.001	***
	k__Bacteria.p__Actinobacteria.c__Actinobacteria.o__Actinomycetales.f__Mycobacteriaceae.g__Mycobacterium..2	0.777	0.001	***
	k__Bacteria.p__Proteobacteria.c__Alphaproteobacteria.o__Sphingomonadales.f__Sphingomonadaceae.g__Sphingomonas.s__wittichii.2	0.755	0.001	***
	k__Bacteria.p__Proteobacteria.c__Alphaproteobacteria.o__Rhodospirillales.f__Rhodospirillaceae.g__.s__.2	0.754	0.001	***
	k__Bacteria.p__Proteobacteria.c__Alphaproteobacteria.o__Rhizobiales.f__Methylocystaceae.g__.s__.2	0.751	0.001	***
	k__Bacteria.p__Chloroflexi.c__Chloroflexi.....2	0.746	0.001	***
	k__Bacteria.p__Actinobacteria.c__Thermoleophilia.o__Solirubrobacterales.f__.g__.s__.2	0.739	0.001	***
	k__Bacteria.p__Actinobacteria.c__Actinobacteria.o__Actinomycetales.f__Pseudonocardiaceae.g__Pseudonocardia.s__.11	0.739	0.001	***
	k__Bacteria.p__Chloroflexi.c__Chloroflexi.o__.Roseiflexales..f__.Kouleothrixaceae..g__.s__	0.739	0.001	***
	k__Bacteria.p__Actinobacteria.c__Actinobacteria.o__Actinomycetales.f__Nocardioidaceae.g__Friedmanniella.s__.1	0.739	0.001	***
	k__Bacteria.p__Proteobacteria.c__Betaproteobacteria.o__Burkholderiales.f__Comamonadaceae...10	0.739	0.001	***
	k__Bacteria.p__Acidobacteria.c__Solibacteres.o__Solibacterales.f__Solibacteraceae.g__.s__.2	0.739	0.001	***
	k__Bacteria.p__Proteobacteria.c__Alphaproteobacteria.o__Rhizobiales.f__Methylocystaceae..	0.736	0.001	***
	k__Bacteria.p__Actinobacteria.c__Actinobacteria.o__Actinomycetales.f__Pseudonocardiaceae.g__Pseudonocardia.s__.14	0.73	0.001	***
	k__Bacteria.p__Actinobacteria.c__Actinobacteria.o__Actinomycetales.f__Kineosporiaceae.g__.s__	0.724	0.001	***
	k__Bacteria.......447	0.715	0.001	***
	k__Bacteria.p__Proteobacteria.c__Alphaproteobacteria.o__Rhizobiales.f__Methylocystaceae.g__.s__.10	0.714	0.001	***
	Unassigned.......55	0.703	0.001	***
	k__Bacteria.p__Actinobacteria.c__Actinobacteria.o__Actinomycetales.f__Frankiaceae.g__.s__.4	0.697	0.001	***
	k__Bacteria.p__Actinobacteria.c__Actinobacteria.o__Actinomycetales.f__Pseudonocardiaceae.g__Pseudonocardia.s__.15	0.693	0.001	***
	k__Bacteria.p__Proteobacteria.c__Alphaproteobacteria.o__Rhizobiales.f__Aurantimonadaceae.g__.s__.5	0.683	0.001	***
	k__Bacteria.p__Actinobacteria.c__Actinobacteria.o__Actinomycetales.f__Pseudonocardiaceae.g__Pseudonocardia.s__.8	0.678	0.001	***
	k__Bacteria.p__Actinobacteria.c__Actinobacteria.o__Actinomycetales.f__Nocardioidaceae.g__Nocardioides.s__.1	0.674	0.001	***
	k__Bacteria.p__Proteobacteria.c__Betaproteobacteria.o__Burkholderiales.f__Burkholderiaceae.g__Burkholderia..2	0.674	0.001	***
	k__Bacteria.p__Proteobacteria.c__Alphaproteobacteria.o__Sphingomonadales.f__Sphingomonadaceae.g__Sphingomonas.s__wittichii.3	0.674	0.001	***
	k__Bacteria.p__Bacteroidetes.c__.Saprospirae..o__.Saprospirales..f__Chitinophagaceae...2	0.674	0.001	***
	k__Bacteria.p__Proteobacteria.c__Alphaproteobacteria.o__Rhodospirillales.f__Rhodospirillaceae.g__.s__.1	0.674	0.001	***
	k__Bacteria.p__Proteobacteria.c__Alphaproteobacteria.o__Rhizobiales.f__Methylocystaceae.g__.s__.17	0.674	0.001	***
	k__Bacteria.p__Proteobacteria.c__Gammaproteobacteria.o__Xanthomonadales.f__Xanthomonadaceae..	0.674	0.001	***
	k__Bacteria.p__Proteobacteria.c__Alphaproteobacteria.o__Rhizobiales....6	0.674	0.001	***
	k__Bacteria.p__Proteobacteria.c__Alphaproteobacteria.o__Rhizobiales.f__Xanthobacteraceae.g__Labrys.s__.1	0.674	0.001	***
	k__Bacteria.p__Proteobacteria.c__Betaproteobacteria.o__Burkholderiales.f__Burkholderiaceae.g__Burkholderia..1	0.663	0.001	***
	k__Bacteria.p__Proteobacteria.c__Alphaproteobacteria.o__Rhizobiales.f__Methylocystaceae.g__.s__.11	0.662	0.001	***
	k__Bacteria.p__Proteobacteria.c__Alphaproteobacteria.o__Rhodospirillales.f__Acetobacteraceae.g__.s__.13	0.66	0.001	***
	k__Bacteria.p__Actinobacteria.c__Actinobacteria.o__Actinomycetales.f__Intrasporangiaceae...5	0.65	0.001	***
	k__Bacteria.p__Acidobacteria.c__Solibacteres.o__Solibacterales.f__Solibacteraceae.g__.s__	0.645	0.001	***
	k__Bacteria.p__Actinobacteria.c__Acidimicrobiia.o__Acidimicrobiales...	0.643	0.001	***
	k__Bacteria.p__Proteobacteria.c__Betaproteobacteria.o__A21b.f__EB1003.g__.s__.1	0.635	0.001	***
	k__Bacteria.p__Proteobacteria.c__Alphaproteobacteria.o__Rhizobiales.f__Bradyrhizobiaceae.g__Bosea.s__genosp.	0.633	0.001	***
	k__Bacteria.p__Proteobacteria.c__Alphaproteobacteria.o__Rhizobiales.f__Bradyrhizobiaceae...1	0.63	0.001	***
	k__Bacteria.p__Chloroflexi.c__C0119.o__.f__.g__.s__.3	0.619	0.001	***
	k__Bacteria.p__Actinobacteria.c__Actinobacteria.o__Actinomycetales....9	0.619	0.001	***
	k__Bacteria.p__Acidobacteria.c__Solibacteres.o__Solibacterales.f__Solibacteraceae.g__Candidatus.Solibacter.1	0.611	0.001	***
	k__Bacteria.p__Actinobacteria.c__Thermoleophilia.o__Solirubrobacterales...	0.603	0.001	***
	k__Bacteria.p__Proteobacteria.c__Alphaproteobacteria.o__Sphingomonadales.f__Sphingomonadaceae.g__Sphingomonas.s__wittichii.1	0.603	0.001	***
	k__Bacteria.p__Actinobacteria.c__Actinobacteria.o__Actinomycetales.f__Nocardioidaceae.g__.s__.3	0.603	0.001	***
	k__Bacteria.p__Bacteroidetes.c__.Saprospirae..o__.Saprospirales..f__Chitinophagaceae...1	0.603	0.001	***
	k__Bacteria.p__Actinobacteria.c__Actinobacteria.o__Actinomycetales.f__Pseudonocardiaceae.g__Pseudonocardia.s__.12	0.603	0.001	***
	k__Bacteria.p__Proteobacteria.c__Alphaproteobacteria.o__Rhizobiales.f__Beijerinckiaceae..	0.603	0.001	***
	k__Bacteria.p__Proteobacteria.c__Alphaproteobacteria.o__Rhizobiales.f__Methylocystaceae.g__Methylosinus.s__.1	0.603	0.001	***
	k__Bacteria.p__Proteobacteria.c__Alphaproteobacteria.o__Rhodospirillales.f__Acetobacteraceae.g__.s__.4	0.603	0.001	***
	k__Bacteria.p__Bacteroidetes.c__.Saprospirae..o__.Saprospirales..f__Chitinophagaceae.g__Sediminibacterium.s__.1	0.603	0.001	***
	k__Bacteria.p__Proteobacteria.c__Alphaproteobacteria.o__Rhodospirillales.f__Acetobacteraceae.g__.s__.9	0.603	0.001	***
	k__Bacteria.p__Proteobacteria.c__Alphaproteobacteria.o__Rhizobiales.f__Methylocystaceae.g__.s__.15	0.603	0.001	***
	k__Bacteria.p__Proteobacteria.c__Alphaproteobacteria.o__Sphingomonadales.f__Sphingomonadaceae.g__Novosphingobium.	0.603	0.001	***
	k__Bacteria.p__Actinobacteria.c__Actinobacteria.o__Actinomycetales.f__Microbacteriaceae.g__Microbacterium.	0.603	0.001	***
	k__Bacteria.p__Actinobacteria.c__Actinobacteria.o__Actinomycetales.f__Nocardioidaceae.g__.s__.5	0.603	0.001	***
	k__Bacteria.p__Chloroflexi.c__Chloroflexi.....4	0.603	0.001	***
	k__Bacteria.p__Acidobacteria.c__Solibacteres.o__Solibacterales....1	0.603	0.001	***
	k__Bacteria.p__Actinobacteria.c__Actinobacteria.o__Actinomycetales....8	0.603	0.001	***
	k__Bacteria.p__Proteobacteria.c__Betaproteobacteria.o__A21b.f__EB1003.g__.s__.2	0.603	0.001	***
	k__Bacteria.p__Chloroflexi.c__Chloroflexi.o__AKIW781.f__.g__.s__.1	0.603	0.001	***
	k__Bacteria.......448	0.603	0.001	***
	k__Bacteria.p__Chloroflexi.c__C0119.o__.f__.g__.s__.5	0.603	0.001	***
	k__Bacteria.p__Proteobacteria.c__Alphaproteobacteria.o__Rhizobiales.f__Methylocystaceae.g__Methylosinus.s__	0.592	0.001	***
	k__Bacteria.p__Actinobacteria.c__Actinobacteria.o__Actinomycetales....2	0.585	0.001	***
	k__Bacteria.p__Proteobacteria.c__Gammaproteobacteria.o__Xanthomonadales.f__Sinobacteraceae.g__.s__	0.584	0.001	***
	k__Bacteria.p__Proteobacteria.c__Alphaproteobacteria.o__Rhizobiales.f__Bradyrhizobiaceae...3	0.583	0.001	***
	k__Bacteria.p__Proteobacteria.c__Alphaproteobacteria.o__Rhizobiales.f__Beijerinckiaceae.g__.s__.5	0.579	0.001	***
	k__Bacteria.p__Actinobacteria.c__Actinobacteria.o__Actinomycetales.f__Frankiaceae.g__.s__.1	0.573	0.001	***
	k__Bacteria.p__Proteobacteria.c__Betaproteobacteria.o__Burkholderiales.f__Burkholderiaceae.g__.s__.1	0.566	0.001	***
	k__Bacteria.p__Chloroflexi.c__Chloroflexi.o__.Roseiflexales....	0.565	0.001	***
	k__Bacteria.p__Proteobacteria.c__Alphaproteobacteria.o__Rhodospirillales.f__Acetobacteraceae.g__.s__.5	0.559	0.001	***
	k__Bacteria.p__Proteobacteria.c__Alphaproteobacteria.o__Rhodospirillales.f__Acetobacteraceae.g__.s__.8	0.552	0.001	***
	k__Bacteria.p__Proteobacteria.c__Alphaproteobacteria.o__Rhodospirillales.f__Acetobacteraceae.g__.s__.6	0.55	0.001	***
	k__Bacteria.p__Proteobacteria.c__Alphaproteobacteria.o__Sphingomonadales.f__Sphingomonadaceae.g__Sphingomonas.s__yabuuchiae.1	0.549	0.001	***
	k__Bacteria.p__Proteobacteria.c__Alphaproteobacteria.o__Caulobacterales.f__Caulobacteraceae...6	0.538	0.001	***
	k__Bacteria.p__Actinobacteria.c__Thermoleophilia.o__Solirubrobacterales....1	0.522	0.001	***
	k__Bacteria.p__Proteobacteria.c__Alphaproteobacteria.o__Rhizobiales.f__Methylocystaceae.g__.s__.12	0.522	0.001	***
	k__Bacteria.p__Proteobacteria.c__Alphaproteobacteria.o__Sphingomonadales.f__Sphingomonadaceae...3	0.522	0.002	**
	k__Bacteria.p__Actinobacteria.c__Actinobacteria.o__Actinomycetales.f__Nocardioidaceae.g__Friedmanniella.s__.2	0.522	0.001	***
	k__Bacteria.p__Proteobacteria.c__Alphaproteobacteria.o__Sphingomonadales.f__Sphingomonadaceae...4	0.522	0.001	***
	k__Bacteria.p__Proteobacteria.c__Betaproteobacteria.o__Burkholderiales.f__Comamonadaceae...11	0.522	0.002	**
	k__Bacteria.p__Actinobacteria.c__Actinobacteria.o__Actinomycetales.f__Microbacteriaceae...2	0.522	0.002	**
	k__Bacteria.p__.Thermi..c__Deinococci.o__Deinococcales.f__Deinococcaceae.g__Deinococcus.s__.1	0.522	0.001	***
	k__Bacteria.p__Actinobacteria.c__Thermoleophilia.o__Solirubrobacterales....2	0.522	0.001	***
	k__Bacteria.p__Proteobacteria.c__Alphaproteobacteria.o__Rhodospirillales.f__Acetobacteraceae.g__Roseomonas.s__	0.522	0.001	***
	k__Bacteria.p__Actinobacteria.c__Actinobacteria.o__Actinomycetales.f__Propionibacteriaceae.g__Microlunatus.s__	0.522	0.001	***
	k__Bacteria.p__Bacteroidetes.c__Cytophagia.o__Cytophagales.f__Cytophagaceae.g__Spirosoma.s__.1	0.522	0.001	***
	k__Bacteria.p__Acidobacteria.c__Solibacteres.o__Solibacterales.f__Solibacteraceae.g__Candidatus.Solibacter.2	0.522	0.001	***
	k__Bacteria.p__Bacteroidetes.c__.Saprospirae..o__.Saprospirales..f__Chitinophagaceae...7	0.522	0.001	***
	k__Bacteria.p__Proteobacteria.c__Alphaproteobacteria.o__Rhizobiales.f__Aurantimonadaceae.g__.s__.7	0.522	0.001	***
	k__Bacteria.p__Proteobacteria.c__Alphaproteobacteria.o__Rhizobiales.f__Methylocystaceae.g__.s__.22	0.522	0.001	***
	k__Bacteria.p__Proteobacteria.c__Alphaproteobacteria.o__Rhizobiales.f__Methylobacteriaceae.g__Methylobacterium.s__komagatae.3	0.522	0.001	***
	k__Bacteria.p__Acidobacteria.c__Acidobacteriia.o__Acidobacteriales.f__Acidobacteriaceae...2	0.522	0.001	***
	k__Bacteria.p__Proteobacteria.c__Deltaproteobacteria.o__Myxococcales.f__Haliangiaceae.g__.s__	0.522	0.001	***
	k__Bacteria.p__Proteobacteria.c__Alphaproteobacteria.o__Rhodospirillales.f__Rhodospirillaceae.g__.s__.6	0.522	0.001	***
	k__Bacteria.p__Actinobacteria.c__Thermoleophilia.o__Solirubrobacterales....3	0.522	0.001	***
	k__Bacteria.p__Chloroflexi.c__Chloroflexi.o__.Roseiflexales..f__.g__.s__.2	0.522	0.001	***
	k__Bacteria.p__Proteobacteria.c__Alphaproteobacteria.o__Rhizobiales.f__Hyphomicrobiaceae.g__Rhodoplanes.s__	0.522	0.001	***
	k__Bacteria.p__Proteobacteria.c__Alphaproteobacteria.o__Sphingomonadales.f__Sphingomonadaceae.g__Sphingomonas.s__wittichii.14	0.522	0.001	***
	k__Bacteria.p__.Thermi..c__Deinococci.o__Deinococcales.f__Deinococcaceae.g__Deinococcus.s__.3	0.522	0.001	***
	k__Bacteria.p__Proteobacteria.c__Alphaproteobacteria.o__Rhizobiales.f__Beijerinckiaceae.g__.s__.16	0.522	0.001	***
	k__Bacteria.p__Proteobacteria.c__Alphaproteobacteria.o__Rhodospirillales.f__Acetobacteraceae.g__.s__.32	0.522	0.001	***
	k__Bacteria.p__Chloroflexi.c__Chloroflexi.o__.Roseiflexales..f__.g__.s__.5	0.522	0.001	***
	k__Bacteria.p__Bacteroidetes.c__Cytophagia.o__Cytophagales.f__Cytophagaceae.g__Spirosoma.s__.22	0.522	0.001	***
	Unassigned.......59	0.522	0.001	***
	k__Bacteria.p__Proteobacteria.c__Alphaproteobacteria.o__Rhodospirillales.f__Acetobacteraceae.g__.s__.51	0.522	0.001	***
	k__Bacteria.p__Armatimonadetes.c__Armatimonadia.o__FW68.f__.g__.s__.2	0.506	0.001	***
	k__Bacteria.p__Actinobacteria.c__Actinobacteria.o__Actinomycetales.f__Pseudonocardiaceae.g__Pseudonocardia.	0.505	0.002	**
	k__Bacteria.p__Proteobacteria.c__Alphaproteobacteria.o__Rhodospirillales.f__Acetobacteraceae.g__.s__.16	0.499	0.001	***
	k__Bacteria.p__Proteobacteria.c__Alphaproteobacteria.o__Rhizobiales.f__Phyllobacteriaceae.g__Mesorhizobium.s__	0.498	0.004	**
	k__Bacteria.p__Proteobacteria.c__Alphaproteobacteria.o__Sphingomonadales.f__Sphingomonadaceae.g__Sphingomonas.s__wittichii.6	0.483	0.001	***
	k__Bacteria.p__Proteobacteria.c__Alphaproteobacteria.o__Rhizobiales.f__Methylocystaceae.g__Methylosinus.s__.3	0.482	0.001	***
	k__Bacteria.p__Actinobacteria.c__Actinobacteria.o__Actinomycetales.f__Frankiaceae.g__.s__.13	0.482	0.002	**
	k__Bacteria.p__Actinobacteria.c__Actinobacteria.o__Actinomycetales.f__Microbacteriaceae...4	0.479	0.004	**
	k__Bacteria.p__Actinobacteria.c__Acidimicrobiia.o__Acidimicrobiales.f__C111.g__.s__	0.479	0.001	***
	k__Bacteria.p__Firmicutes.c__Bacilli.o__Bacillales.f__Staphylococcaceae.g__Staphylococcus..7	0.477	0.003	**
	k__Bacteria.p__Bacteroidetes.c__.Saprospirae..o__.Saprospirales..f__Chitinophagaceae..	0.473	0.002	**
	k__Bacteria.p__Proteobacteria.c__Alphaproteobacteria.o__Rhodospirillales.f__Rhodospirillaceae.g__.s__.4	0.473	0.003	**
	Unassigned.......57	0.467	0.003	**
	k__Bacteria.p__Actinobacteria.c__Actinobacteria.o__Actinomycetales.f__Nocardioidaceae.g__Nocardioides.s__.2	0.426	0.003	**
	k__Bacteria.p__Proteobacteria.c__Alphaproteobacteria.o__Rhizobiales.f__Beijerinckiaceae.g__.s__.6	0.426	0.005	**
	k__Bacteria.p__Proteobacteria.c__Alphaproteobacteria.o__Rhizobiales.f__Methylocystaceae.g__.s__.14	0.426	0.003	**
	k__Bacteria.p__Proteobacteria.c__Alphaproteobacteria.o__Rhizobiales.f__Beijerinckiaceae...1	0.426	0.005	**
	k__Bacteria.p__Actinobacteria.c__Actinobacteria.o__Actinomycetales.f__Frankiaceae.g__.s__.8	0.426	0.003	**
	k__Bacteria.p__Proteobacteria.c__Alphaproteobacteria.o__Rhodospirillales.f__Acetobacteraceae.g__.s__.15	0.426	0.005	**
	k__Bacteria.p__Gemmatimonadetes.c__Gemmatimonadetes....	0.426	0.003	**
	k__Bacteria.p__Bacteroidetes.c__.Saprospirae..o__.Saprospirales..f__Chitinophagaceae...5	0.426	0.005	**
	k__Bacteria.p__Actinobacteria.c__Actinobacteria.o__Actinomycetales.f__Microbacteriaceae...3	0.426	0.001	***
	k__Bacteria.p__Actinobacteria.c__Actinobacteria.o__Actinomycetales.f__Frankiaceae.g__.s__.9	0.426	0.001	***
	k__Bacteria.p__Proteobacteria.c__Alphaproteobacteria.o__Rhodospirillales.f__Acetobacteraceae.g__.s__.19	0.426	0.001	***
	k__Bacteria.p__Proteobacteria.c__Alphaproteobacteria.o__Rhodospirillales.f__Acetobacteraceae.g__.s__.21	0.426	0.001	***
	k__Bacteria.p__Proteobacteria.c__Alphaproteobacteria.o__Rhodospirillales.f__Acetobacteraceae...8	0.426	0.003	**
	k__Bacteria.p__Proteobacteria.c__Alphaproteobacteria.o__Sphingomonadales.f__Sphingomonadaceae...8	0.426	0.002	**
	k__Bacteria.p__Actinobacteria.c__Actinobacteria.o__Actinomycetales.f__Intrasporangiaceae...6	0.426	0.001	***
	k__Bacteria.p__Proteobacteria.c__Betaproteobacteria.o__Burkholderiales.f__Burkholderiaceae.g__.s__.2	0.426	0.001	***
	k__Bacteria.p__Proteobacteria.c__Gammaproteobacteria.o__Xanthomonadales.f__Sinobacteraceae.g__.s__.1	0.426	0.005	**
	k__Bacteria.p__Actinobacteria.c__Actinobacteria.o__Actinomycetales.f__Pseudonocardiaceae.g__Actinomycetospora.s__.4	0.426	0.002	**
	k__Bacteria.p__Acidobacteria.c__Acidobacteriia.o__Acidobacteriales.f__Acidobacteriaceae...4	0.426	0.001	***
	k__Bacteria.p__Actinobacteria.c__Actinobacteria.o__Actinomycetales.f__.g__.s__	0.426	0.003	**
	k__Bacteria.p__Proteobacteria.c__Alphaproteobacteria.o__Sphingomonadales.f__Sphingomonadaceae.g__Sphingomonas.s__echinoides.4	0.426	0.001	***
	k__Bacteria.p__Proteobacteria.c__Alphaproteobacteria.o__Rhizobiales.f__Methylobacteriaceae.g__Methylobacterium.s__komagatae.4	0.426	0.004	**
	k__Bacteria.p__Proteobacteria.c__Alphaproteobacteria.o__Sphingomonadales.f__Sphingomonadaceae.g__.s__.2	0.426	0.002	**
	k__Bacteria.p__Acidobacteria.c__Acidobacteriia.o__Acidobacteriales.f__Acidobacteriaceae...6	0.426	0.001	***
	k__Bacteria.p__Acidobacteria.c__Solibacteres.o__Solibacterales.f__.g__.s__.1	0.426	0.004	**
	k__Bacteria.p__Actinobacteria.c__Thermoleophilia.o__Solirubrobacterales.f__Solirubrobacteraceae...1	0.426	0.005	**
	k__Bacteria.p__Actinobacteria.c__Actinobacteria.o__Actinomycetales.f__Microbacteriaceae...6	0.426	0.003	**
	k__Bacteria.p__Chloroflexi.c__Chloroflexi.o__Chloroflexales.f__FFCH7168.g__.s__	0.426	0.005	**
	k__Bacteria.p__Proteobacteria.c__Alphaproteobacteria.o__Sphingomonadales.f__Sphingomonadaceae.g__Sphingomonas..11	0.426	0.004	**
	k__Bacteria.p__Acidobacteria.c__Acidobacteriia.o__Acidobacteriales.f__Acidobacteriaceae.g__Edaphobacter.s__	0.426	0.002	**
	k__Bacteria.p__Actinobacteria.c__Thermoleophilia.o__Solirubrobacterales.f__.g__.s__.8	0.426	0.003	**
	k__Bacteria.p__Proteobacteria.c__Deltaproteobacteria.o__Myxococcales.f__Polyangiaceae.g__.s__.1	0.426	0.007	**
	k__Bacteria.p__Proteobacteria.c__Alphaproteobacteria.o__Rhizobiales.f__Methylocystaceae.g__.s__.26	0.426	0.003	**
	k__Bacteria.p__Bacteroidetes.c__Cytophagia.o__Cytophagales.f__Cytophagaceae.g__Spirosoma.s__.6	0.426	0.002	**
	k__Bacteria.p__Bacteroidetes.c__Sphingobacteriia.o__Sphingobacteriales.f__Sphingobacteriaceae.g__.s__.1	0.426	0.001	***
	k__Bacteria.p__Gemmatimonadetes.c__Gemm.3.o__.f__.g__.s__	0.426	0.003	**
	k__Bacteria.p__Proteobacteria.c__Gammaproteobacteria.o__Xanthomonadales.f__Sinobacteraceae.g__.s__.2	0.426	0.001	***
	k__Bacteria.p__Actinobacteria.c__Actinobacteria.o__Actinomycetales.f__Pseudonocardiaceae.g__Pseudonocardia.s__.20	0.426	0.001	***
	k__Bacteria.p__Proteobacteria.c__Alphaproteobacteria.o__Rhizobiales.f__Beijerinckiaceae.g__.s__.15	0.426	0.001	***
	k__Bacteria.p__Actinobacteria.c__Actinobacteria.o__Actinomycetales.f__Frankiaceae.g__.s__.15	0.426	0.002	**
	k__Bacteria.p__Proteobacteria.c__Alphaproteobacteria.o__Rhodospirillales.f__Acetobacteraceae.g__.s__.28	0.426	0.002	**
	k__Bacteria.p__Actinobacteria.c__Thermoleophilia.o__Solirubrobacterales....7	0.426	0.002	**
	k__Bacteria.p__Proteobacteria.c__Alphaproteobacteria.o__Rhodospirillales.f__Acetobacteraceae.g__.s__.30	0.426	0.002	**
	k__Bacteria.p__.Thermi..c__Deinococci.o__Deinococcales.f__Deinococcaceae.g__Deinococcus.s__.4	0.426	0.003	**
	k__Bacteria.p__Proteobacteria.c__Alphaproteobacteria.o__Rhizobiales.f__Beijerinckiaceae...4	0.426	0.003	**
	k__Bacteria.p__Proteobacteria.c__Alphaproteobacteria.o__Rhizobiales.f__Phyllobacteriaceae.g__Mesorhizobium.s__.4	0.426	0.001	***
	k__Bacteria.p__Proteobacteria.c__Gammaproteobacteria.o__Xanthomonadales.f__Xanthomonadaceae.g__Rhodanobacter.s__.1	0.426	0.001	***
	k__Bacteria.p__Acidobacteria.c__Solibacteres.o__Solibacterales.f__Solibacteraceae.g__Candidatus.Solibacter.4	0.426	0.002	**
	k__Bacteria.p__Actinobacteria.c__Actinobacteria.o__Actinomycetales.f__Nocardioidaceae.g__Kribbella.s__.1	0.426	0.004	**
	k__Bacteria.p__Acidobacteria.c__Acidobacteriia.o__Acidobacteriales.f__Acidobacteriaceae...8	0.426	0.002	**
	k__Bacteria.p__Actinobacteria.c__Thermoleophilia.o__Solirubrobacterales.f__.g__.s__.10	0.426	0.002	**
	k__Bacteria.p__Chloroflexi.c__Chloroflexi.o__.Roseiflexales.....3	0.426	0.003	**
	k__Bacteria.p__Proteobacteria.c__Alphaproteobacteria.o__Sphingomonadales.f__Sphingomonadaceae.g__Sphingomonas.s__wittichii.17	0.426	0.005	**
	k__Bacteria.p__Proteobacteria.c__Deltaproteobacteria.o__Myxococcales.f__.g__.s__.5	0.426	0.002	**
	k__Bacteria.p__Proteobacteria.c__Alphaproteobacteria.o__Rhodospirillales.f__Acetobacteraceae.g__.s__.42	0.426	0.001	***
	k__Bacteria.p__Chloroflexi.c__TK10.o__AKYG885.f__Dolo_23.g__.s__	0.426	0.005	**
	k__Bacteria.p__Proteobacteria.c__Alphaproteobacteria.o__Rhizobiales.f__Hyphomicrobiaceae.g__Hyphomicrobium.s__	0.426	0.003	**
	k__Bacteria.p__Proteobacteria.c__Alphaproteobacteria.o__Rhodospirillales.f__Acetobacteraceae...16	0.426	0.004	**
	k__Bacteria.p__Armatimonadetes.c__Armatimonadia.o__FW68.f__.g__.s__	0.426	0.003	**
	k__Bacteria.p__Actinobacteria.c__Actinobacteria.o__Actinomycetales.f__Pseudonocardiaceae.g__Pseudonocardia.s__.23	0.426	0.003	**
	k__Bacteria.p__Proteobacteria.c__Betaproteobacteria.o__Burkholderiales.f__Comamonadaceae...21	0.426	0.001	***
	k__Bacteria.p__Proteobacteria.c__Alphaproteobacteria.o__Sphingomonadales.f__Sphingomonadaceae.g__Novosphingobium..1	0.426	0.003	**
	k__Bacteria.p__Chloroflexi.c__.o__.f__.g__.s__.1	0.426	0.003	**
	k__Bacteria.p__Chloroflexi.c__Chloroflexi.o__Chloroflexales.f__FFCH7168.g__.s__.2	0.426	0.003	**
	k__Bacteria.p__Proteobacteria.c__Alphaproteobacteria.o__Rhizobiales.f__Methylocystaceae.g__.s__.35	0.426	0.003	**
	Unassigned.......58	0.426	0.001	***
	k__Bacteria.p__Bacteroidetes.c__Cytophagia.o__Cytophagales.f__Cytophagaceae.g__Spirosoma.s__.19	0.426	0.003	**
	k__Bacteria.p__Chloroflexi.c__Chloroflexi.o__Chloroflexales.f__FFCH7168.g__.s__.3	0.426	0.001	***
	k__Bacteria.p__Proteobacteria.c__Alphaproteobacteria.o__Rhodospirillales.f__.g__.s__	0.426	0.002	**
	k__Bacteria.p__Proteobacteria.c__Alphaproteobacteria.o__Rhodospirillales.f__Acetobacteraceae.g__.s__.49	0.426	0.004	**
	k__Bacteria.p__Proteobacteria.c__Alphaproteobacteria.o__Rhodospirillales.f__Acetobacteraceae.g__Roseomonas.	0.426	0.003	**
	k__Bacteria.p__Proteobacteria.c__Alphaproteobacteria.o__Rhodospirillales.f__Rhodospirillaceae.g__.s__.15	0.426	0.001	***
	k__Bacteria.p__Bacteroidetes.c__Cytophagia.o__Cytophagales.f__Cytophagaceae.g__Hymenobacter.s__.2	0.426	0.003	**
	k__Bacteria.p__Proteobacteria.c__Alphaproteobacteria.o__Rhodospirillales.f__Rhodospirillaceae.g__.s__.16	0.426	0.003	**
	k__Bacteria.p__Proteobacteria.c__Alphaproteobacteria.o__Rhodospirillales.f__Rhodospirillaceae.g__.s__.17	0.426	0.001	***
	k__Bacteria.p__Proteobacteria.c__Gammaproteobacteria.o__Pseudomonadales.f__Moraxellaceae.g__Acinetobacter..26	0.426	0.005	**
	k__Bacteria.p__Actinobacteria.c__Actinobacteria.o__Actinomycetales.f__Pseudonocardiaceae.g__Actinomycetospora.s__.5	0.426	0.005	**
	k__Bacteria.p__Proteobacteria.c__Alphaproteobacteria.o__Sphingomonadales.f__Sphingomonadaceae.g__Sphingomonas.s__wittichii.24	0.426	0.005	**
	k__Bacteria.p__Acidobacteria.c__Solibacteres.o__Solibacterales.f__.g__.s__.9	0.426	0.005	**
	k__Bacteria.p__Proteobacteria.c__Alphaproteobacteria.o__Rhizobiales.f__Methylocystaceae.g__.s__	0.419	0.004	**
	k__Bacteria.p__Chloroflexi.c__Chloroflexi.o__.Roseiflexales.....1	0.403	0.004	**
	k__Bacteria.p__Chloroflexi.c__.o__.f__.g__.s__	0.403	0.005	**
	k__Bacteria.p__Acidobacteria.c__Solibacteres.o__Solibacterales.f__.g__.s__.3	0.392	0.005	**
	k__Bacteria.p__Actinobacteria.c__Actinobacteria.o__Actinomycetales.f__Intrasporangiaceae.g__Janibacter.s__	0.384	0.014	*
	k__Bacteria.p__Proteobacteria.c__Alphaproteobacteria.o__Rhodospirillales.f__Acetobacteraceae.g__.s__.14	0.383	0.009	**
	k__Bacteria.p__Proteobacteria.c__Alphaproteobacteria.o__Rhodospirillales.f__Rhodospirillaceae.g__.s__.5	0.376	0.007	**
	k__Bacteria.p__Proteobacteria.c__Alphaproteobacteria.o__Rhizobiales.f__Methylocystaceae.g__.s__.21	0.369	0.011	*
	k__Bacteria.p__Proteobacteria.c__Alphaproteobacteria.o__Sphingomonadales.f__Sphingomonadaceae.g__Sphingomonas.s__.7	0.366	0.011	*
	k__Bacteria.p__Proteobacteria.c__Alphaproteobacteria.o__Rhizobiales....5	0.36	0.01	**
	k__Bacteria.p__Proteobacteria.c__Alphaproteobacteria.o__Sphingomonadales.f__Sphingomonadaceae.g__.s__.1	0.359	0.006	**
	k__Bacteria.p__Bacteroidetes.c__Sphingobacteriia.o__Sphingobacteriales.f__Sphingobacteriaceae.g__.s__	0.357	0.011	*
	k__Bacteria.p__Proteobacteria.c__Alphaproteobacteria.o__Rhodospirillales.f__Acetobacteraceae.g__.s__.10	0.335	0.028	*
A. oblongoguttatum	k__Bacteria.......449	0.985	0.001	***
	k__Bacteria.......363	0.916	0.001	***
	k__Bacteria.......461	0.845	0.001	***
	k__Bacteria.......460	0.835	0.001	***
	k__Bacteria.p__Actinobacteria.c__Actinobacteria.o__Actinomycetales....10	0.768	0.001	***
	k__Bacteria.p__Proteobacteria.c__Alphaproteobacteria.o__Rhizobiales.f__Phyllobacteriaceae.g__Mesorhizobium.s__.8	0.756	0.001	***
	k__Bacteria.p__Actinobacteria.c__Actinobacteria.o__Actinomycetales.f__Frankiaceae.g__.s__	0.75	0.001	***
	k__Bacteria.p__Proteobacteria.c__Alphaproteobacteria.o__Sphingomonadales.f__Sphingomonadaceae.g__Kaistobacter.s__.2	0.744	0.001	***
	k__Bacteria.p__Proteobacteria.c__Betaproteobacteria.o__Burkholderiales.f__Burkholderiaceae.g__Salinispora.	0.737	0.001	***
	k__Bacteria.p__Acidobacteria.c__Solibacteres.o__Solibacterales.f__Solibacteraceae.g__.s__.9	0.735	0.001	***
	k__Bacteria.p__Proteobacteria.c__Alphaproteobacteria.o__Rhizobiales.f__Methylocystaceae.g__Methylosinus.s__.4	0.724	0.001	***
	k__Bacteria.p__Actinobacteria.c__Actinobacteria.o__Actinomycetales....26	0.682	0.001	***
	k__Bacteria.p__Actinobacteria.c__Thermoleophilia.o__Solirubrobacterales.f__.g__.s__	0.675	0.001	***
	k__Bacteria.p__Proteobacteria.c__Alphaproteobacteria.o__Rhizobiales.f__Methylocystaceae...1	0.673	0.001	***
	k__Bacteria.p__Actinobacteria.c__Actinobacteria.o__Actinomycetales.f__Pseudonocardiaceae.g__Pseudonocardia.s__halophobica.1	0.655	0.001	***
	k__Bacteria.p__Proteobacteria.c__Alphaproteobacteria.o__Rhizobiales.f__Beijerinckiaceae...6	0.655	0.001	***
	k__Bacteria.p__Actinobacteria.c__Actinobacteria.o__Actinomycetales.f__Nocardioidaceae.g__Nocardioides.s__.5	0.655	0.001	***
	k__Bacteria.p__Acidobacteria.c__Solibacteres.o__Solibacterales.f__Solibacteraceae.g__.s__.8	0.655	0.001	***
	k__Bacteria.p__Proteobacteria.c__Betaproteobacteria.o__Burkholderiales.f__Comamonadaceae...25	0.655	0.001	***
	k__Bacteria.p__Actinobacteria.c__Thermoleophilia.o__Solirubrobacterales.f__Conexibacteraceae.g__.s__.2	0.652	0.001	***
	k__Bacteria.p__Proteobacteria.c__Gammaproteobacteria.o__Xanthomonadales.f__Xanthomonadaceae.g__Rhodanobacter.s__	0.641	0.001	***
	k__Bacteria.p__Proteobacteria.c__Gammaproteobacteria.o__Xanthomonadales.f__Sinobacteraceae.g__.s__.9	0.635	0.001	***
	k__Bacteria.p__Proteobacteria.c__Alphaproteobacteria.o__Rhizobiales.f__Methylocystaceae.g__.s__.6	0.629	0.001	***
	k__Bacteria.p__Actinobacteria.c__Actinobacteria.o__Actinomycetales.f__Pseudonocardiaceae.g__Actinomycetospora.s__	0.615	0.001	***
	k__Bacteria.p__Proteobacteria.c__Alphaproteobacteria.o__Rhizobiales.f__Methylocystaceae...2	0.573	0.001	***
	k__Bacteria.p__Proteobacteria.c__Alphaproteobacteria.o__Rhizobiales.f__Xanthobacteraceae.g__Labrys.s__.2	0.572	0.001	***
	k__Bacteria.p__Proteobacteria.c__Alphaproteobacteria.o__Rhizobiales.f__Bradyrhizobiaceae.g__Bradyrhizobium..7	0.549	0.001	***
	k__Bacteria.p__Actinobacteria.c__Actinobacteria.o__Actinomycetales.f__Frankiaceae.g__.s__.19	0.535	0.003	**
	k__Bacteria.p__Proteobacteria.c__Alphaproteobacteria.o__Sphingomonadales.f__Sphingomonadaceae...14	0.535	0.001	***
	k__Bacteria.p__Proteobacteria.c__Alphaproteobacteria.o__Caulobacterales.f__Caulobacteraceae.g__.s__.2	0.535	0.002	**
	k__Bacteria.p__Proteobacteria.c__Alphaproteobacteria.o__Rhizobiales.f__Methylocystaceae...4	0.535	0.002	**
	k__Bacteria.p__Proteobacteria.c__Alphaproteobacteria.o__Rhizobiales.f__Methylobacteriaceae.g__Methylobacterium.s__organophilum.3	0.535	0.001	***
	k__Bacteria.......463	0.535	0.001	***
	k__Bacteria.p__Proteobacteria.c__Alphaproteobacteria.o__Rhodospirillales.f__Rhodospirillaceae.g__.s__.19	0.535	0.001	***
	k__Bacteria.p__Bacteroidetes.c__.Saprospirae..o__.Saprospirales..f__Chitinophagaceae...21	0.535	0.001	***
	k__Bacteria.p__Actinobacteria.c__Actinobacteria.o__Actinomycetales....27	0.535	0.001	***
	k__Bacteria.p__Proteobacteria.c__Alphaproteobacteria.o__Sphingomonadales.f__Sphingomonadaceae.g__Sphingomonas..15	0.535	0.003	**
	k__Bacteria.p__Proteobacteria.c__Alphaproteobacteria.o__Rhizobiales.f__Xanthobacteraceae.g__Labrys.s__.3	0.535	0.001	***
	k__Bacteria.p__Proteobacteria.c__Alphaproteobacteria.o__Sphingomonadales.f__Sphingomonadaceae.g__Kaistobacter.s__.9	0.535	0.001	***
	k__Bacteria.p__Bacteroidetes.c__.Saprospirae..o__.Saprospirales..f__Chitinophagaceae...22	0.535	0.003	**
	k__Bacteria.p__Bacteroidetes.c__Cytophagia.o__Cytophagales.f__Cytophagaceae.g__Spirosoma.s__.25	0.535	0.001	***
	k__Bacteria.p__Proteobacteria.c__Alphaproteobacteria.o__Rhizobiales.f__Xanthobacteraceae.g__Labrys.s__.4	0.535	0.001	***
	k__Bacteria.p__Proteobacteria.c__Gammaproteobacteria.o__Xanthomonadales.f__Xanthomonadaceae...4	0.535	0.003	**
	k__Bacteria.p__Acidobacteria.c__Solibacteres.o__Solibacterales.f__.g__.s__.10	0.535	0.002	**
	k__Bacteria.p__Acidobacteria.c__Solibacteres.o__Solibacterales....5	0.535	0.003	**
	k__Bacteria.p__Proteobacteria.c__Gammaproteobacteria.o__Xanthomonadales.f__Xanthomonadaceae.g__Dokdonella.s__	0.535	0.001	***
	k__Bacteria.p__Proteobacteria.c__Alphaproteobacteria.o__Rhizobiales.f__Methylocystaceae...6	0.535	0.001	***
	Unassigned.......61	0.535	0.001	***
	k__Bacteria.p__Bacteroidetes.c__Cytophagia.o__Cytophagales.f__Cytophagaceae.g__Rudanella.s__.4	0.535	0.001	***
	k__Bacteria.p__Proteobacteria.c__Alphaproteobacteria.o__Rhizobiales....50	0.535	0.001	***
	k__Bacteria.p__Actinobacteria.c__Actinobacteria.o__Actinomycetales.f__Pseudonocardiaceae.g__Amycolatopsis.s__.1	0.535	0.002	**
	Unassigned.......65	0.535	0.002	**
	k__Bacteria.p__Actinobacteria.c__Acidimicrobiia.o__Acidimicrobiales.f__.g__.s__.1	0.527	0.001	***
	k__Bacteria.p__Proteobacteria.c__Alphaproteobacteria.o__Rhizobiales.f__Methylobacteriaceae.g__Methylobacterium..7	0.522	0.003	**
	k__Bacteria.p__Actinobacteria.c__Actinobacteria.o__Actinomycetales.f__Nocardioidaceae.g__Kribbella.s__.3	0.513	0.003	**
	k__Bacteria.p__Actinobacteria.c__Actinobacteria.o__Actinomycetales.f__Microbacteriaceae...1	0.503	0.003	**
	k__Bacteria.p__Proteobacteria.c__Betaproteobacteria.o__Burkholderiales.f__Comamonadaceae...18	0.502	0.001	***
	k__Bacteria.p__Actinobacteria.c__Thermoleophilia.o__Solirubrobacterales.f__Solirubrobacteraceae..	0.492	0.002	**
	k__Bacteria.p__Actinobacteria.c__Actinobacteria.o__Actinomycetales.f__Propionibacteriaceae.g__Microlunatus.s__.2	0.489	0.004	**
	k__Bacteria.p__Proteobacteria.c__Gammaproteobacteria.o__Xanthomonadales.f__Sinobacteraceae.g__.s__.4	0.483	0.001	***
	k__Bacteria.p__Actinobacteria.c__Actinobacteria.o__Actinomycetales.f__Frankiaceae.g__.s__.12	0.482	0.001	***
	k__Bacteria.p__Proteobacteria.c__Alphaproteobacteria.o__Rhizobiales.f__Rhizobiaceae.g__Rhizobium.s__	0.479	0.004	**
	k__Bacteria.p__Proteobacteria.c__Alphaproteobacteria.o__Rhodospirillales.f__Acetobacteraceae.g__.s__.35	0.478	0.002	**
	k__Bacteria.p__Armatimonadetes.c__.Fimbriimonadia..o__.Fimbriimonadales..f__.Fimbriimonadaceae..g__Fimbriimonas.s__.2	0.472	0.004	**
	k__Bacteria.p__Proteobacteria.c__Alphaproteobacteria.o__Rhodospirillales.f__Acetobacteraceae.g__.s__.26	0.469	0.001	***
	k__Bacteria.p__Actinobacteria.c__Actinobacteria.o__Actinomycetales.f__Micromonosporaceae...2	0.462	0.004	**
	k__Bacteria.p__Proteobacteria.c__Alphaproteobacteria.o__Sphingomonadales.f__Sphingomonadaceae.g__Sphingomonas.s__wittichii.9	0.457	0.004	**
	k__Bacteria.p__Proteobacteria.c__Alphaproteobacteria.o__Ellin329.f__.g__.s__.2	0.435	0.004	**
	k__Bacteria.p__Actinobacteria.c__Actinobacteria.o__Actinomycetales.f__Frankiaceae.g__.s__.2	0.43	0.003	**
	k__Bacteria.p__Acidobacteria.c__Solibacteres.o__Solibacterales....4	0.423	0.004	**
	k__Bacteria.p__Actinobacteria.c__Thermoleophilia.o__Solirubrobacterales.f__.g__.s__.3	0.403	0.007	**
	k__Bacteria.p__Proteobacteria.c__Gammaproteobacteria.o__Legionellales.f__Francisellaceae.g__Francisella.s__.5	0.378	0.033	*
	k__Bacteria.p__Actinobacteria.c__Thermoleophilia.o__Solirubrobacterales.f__Solirubrobacteraceae...2	0.378	0.02	*
	k__Bacteria.p__Proteobacteria.c__Alphaproteobacteria.o__Rhizobiales.f__Beijerinckiaceae...7	0.378	0.033	*
	k__Bacteria.p__Proteobacteria.c__Gammaproteobacteria.o__Legionellales.f__Francisellaceae.g__Francisella.s__.6	0.378	0.033	*
	k__Bacteria.p__Proteobacteria.c__Gammaproteobacteria.o__Legionellales.f__Francisellaceae.g__Francisella.s__.7	0.378	0.029	*
	Unassigned.......60	0.378	0.026	*
	k__Bacteria.p__Actinobacteria.c__Actinobacteria.o__Actinomycetales.f__Pseudonocardiaceae.g__Pseudonocardia..1	0.378	0.033	*
	k__Bacteria.p__Actinobacteria.c__Actinobacteria.o__Actinomycetales.f__Mycobacteriaceae.g__Mycobacterium..5	0.378	0.02	*
	k__Bacteria.p__Actinobacteria.c__Actinobacteria.o__Actinomycetales.f__Nocardioidaceae.g__Nocardioides.s__.6	0.378	0.024	*
	k__Bacteria.p__Proteobacteria.c__Alphaproteobacteria.o__Rhizobiales.f__Beijerinckiaceae.g__.s__.19	0.378	0.033	*
	k__Bacteria.p__Actinobacteria.c__Actinobacteria.o__Actinomycetales.f__Pseudonocardiaceae.g__Actinomycetospora.s__.7	0.378	0.026	*
	k__Bacteria.p__Proteobacteria.c__Alphaproteobacteria.o__Rhizobiales....42	0.378	0.034	*
	k__Bacteria.p__Bacteroidetes.c__.Saprospirae..o__.Saprospirales..f__Chitinophagaceae.g__Flavisolibacter.s__	0.378	0.02	*
	k__Bacteria.p__Actinobacteria.c__Actinobacteria.o__Actinomycetales.f__Pseudonocardiaceae.g__Actinomycetospora.s__.8	0.378	0.029	*
	k__Bacteria.p__Proteobacteria.c__Deltaproteobacteria.o__Myxococcales.f__.g__.s__.7	0.378	0.033	*
	k__Bacteria.......462	0.378	0.033	*
	k__Bacteria.p__Proteobacteria.c__Alphaproteobacteria.o__Sphingomonadales.f__Sphingomonadaceae...15	0.378	0.033	*
	k__Bacteria.p__Actinobacteria.c__Actinobacteria.o__Actinomycetales.f__Mycobacteriaceae.g__Mycobacterium.s__vaccae.1	0.378	0.02	*
	k__Bacteria.p__Actinobacteria.c__Thermoleophilia.o__Solirubrobacterales....9	0.378	0.02	*
	k__Bacteria.p__Proteobacteria.c__Alphaproteobacteria.o__Rhizobiales.f__Bradyrhizobiaceae.g__Bradyrhizobium..8	0.378	0.033	*
	k__Bacteria.p__Proteobacteria.c__Gammaproteobacteria.....7	0.378	0.02	*
	k__Bacteria.p__Proteobacteria.c__Betaproteobacteria.o__Burkholderiales.f__Burkholderiaceae...1	0.378	0.034	*
	k__Bacteria.p__Proteobacteria.c__Alphaproteobacteria.o__Rhodospirillales.f__Acetobacteraceae...23	0.378	0.034	*
	k__Bacteria.p__Proteobacteria.c__Alphaproteobacteria.o__Rhizobiales....45	0.378	0.033	*
	k__Bacteria.p__Proteobacteria.c__Alphaproteobacteria.o__Rhizobiales.f__Beijerinckiaceae.g__.s__.20	0.378	0.032	*
	k__Bacteria.p__Acidobacteria.c__Acidobacteriia.o__Acidobacteriales.f__Acidobacteriaceae...12	0.378	0.026	*
	k__Bacteria.p__Proteobacteria.c__Gammaproteobacteria.o__Legionellales.f__Francisellaceae.g__Francisella.s__.8	0.378	0.02	*
	k__Bacteria.p__Proteobacteria.c__Betaproteobacteria.o__Burkholderiales.f__Burkholderiaceae...2	0.378	0.033	*
	k__Bacteria.p__Gemmatimonadetes.c__Gemmatimonadetes.....11	0.378	0.033	*
	k__Bacteria.p__Proteobacteria.c__Alphaproteobacteria.o__Rhodospirillales.f__Acetobacteraceae.g__.s__.53	0.378	0.029	*
	k__Bacteria.p__Actinobacteria.c__Actinobacteria.o__Actinomycetales.f__Frankiaceae.g__.s__.20	0.378	0.033	*
	k__Bacteria.......464	0.378	0.026	*
	k__Bacteria.p__Firmicutes.c__Bacilli.o__Bacillales.f__Bacillaceae...2	0.378	0.026	*
	k__Bacteria.p__Actinobacteria.c__Actinobacteria.o__Actinomycetales.f__Frankiaceae.g__.s__.21	0.378	0.033	*
	k__Bacteria.p__Actinobacteria.c__Actinobacteria.o__Actinomycetales.f__Microbacteriaceae.g__Microbacterium..6	0.378	0.033	*
	k__Bacteria.p__Proteobacteria.c__Gammaproteobacteria.o__Oceanospirillales.f__.g__.s__	0.378	0.02	*
	k__Bacteria.p__Proteobacteria.c__Gammaproteobacteria.o__Xanthomonadales.f__Xanthomonadaceae.g__Rhodanobacter.s__.3	0.378	0.024	*
	k__Bacteria.p__Actinobacteria.c__Actinobacteria.o__Actinomycetales....29	0.378	0.034	*
	k__Bacteria.......465	0.378	0.033	*
	k__Bacteria.p__Acidobacteria.c__Solibacteres.o__Solibacterales.f__Solibacteraceae.g__.s__.10	0.378	0.029	*
	k__Bacteria.p__Bacteroidetes.c__.Saprospirae..o__.Saprospirales..f__Chitinophagaceae.g__Flavisolibacter.s__.1	0.378	0.033	*
	k__Bacteria.p__Proteobacteria.c__Alphaproteobacteria.o__Rhizobiales....47	0.378	0.033	*
	k__Bacteria.p__Actinobacteria.c__Actinobacteria.o__Actinomycetales.f__Frankiaceae.g__.s__.22	0.378	0.033	*
	k__Bacteria.......466	0.378	0.029	*
	k__Bacteria.p__Actinobacteria.c__Actinobacteria.o__Actinomycetales....30	0.378	0.034	*
	k__Bacteria.p__Actinobacteria.c__Actinobacteria.o__Actinomycetales.f__Intrasporangiaceae...7	0.378	0.02	*
	k__Bacteria.p__Proteobacteria.c__Alphaproteobacteria.o__Caulobacterales.f__Caulobacteraceae.g__Caulobacter..1	0.378	0.033	*
	k__Bacteria.p__Proteobacteria.c__Betaproteobacteria.o__Burkholderiales.f__Comamonadaceae...26	0.378	0.033	*
	k__Bacteria.p__Proteobacteria.c__Alphaproteobacteria.o__Sphingomonadales.f__Sphingomonadaceae.g__Kaistobacter.s__.10	0.378	0.02	*
	k__Bacteria.p__Proteobacteria.c__Alphaproteobacteria.o__Rhizobiales.f__Beijerinckiaceae.g__Beijerinckia.s__.12	0.378	0.033	*
	k__Bacteria.p__Proteobacteria.c__Gammaproteobacteria.....8	0.378	0.033	*
	k__Bacteria.......467	0.378	0.02	*
	k__Bacteria.p__Bacteroidetes.c__Cytophagia.o__Cytophagales.f__Cytophagaceae.g__Spirosoma.s__.26	0.378	0.02	*
	k__Bacteria.p__Actinobacteria.c__Actinobacteria.o__Actinomycetales.f__Thermomonosporaceae...1	0.378	0.034	*
	k__Bacteria.......468	0.378	0.026	*
	k__Bacteria.p__Bacteroidetes.c__Flavobacteriia.o__Flavobacteriales.f__.Weeksellaceae..g__Chryseobacterium.s__.6	0.378	0.033	*
	k__Bacteria.p__Proteobacteria.c__Alphaproteobacteria.o__Rhizobiales.f__Beijerinckiaceae.g__Beijerinckia.s__.13	0.378	0.026	*
	k__Bacteria.p__Proteobacteria.c__Alphaproteobacteria.o__Rhodospirillales.f__Acetobacteraceae.g__.s__.57	0.378	0.034	*
	k__Bacteria.p__Proteobacteria.c__Alphaproteobacteria.o__Rhizobiales.f__Methylobacteriaceae.g__Methylobacterium.s__komagatae.7	0.378	0.02	*
	k__Bacteria.......469	0.378	0.026	*
	k__Bacteria.p__Proteobacteria.c__Alphaproteobacteria.o__Rhizobiales.f__Methylocystaceae.g__Methylopila.s__.1	0.378	0.02	*
	k__Bacteria.p__Gemmatimonadetes.c__Gemm.3.o__.f__.g__.s__.1	0.378	0.024	*
	k__Bacteria.p__Acidobacteria.c__Acidobacteriia.o__Acidobacteriales.f__Acidobacteriaceae.g__.s__.1	0.378	0.026	*
	k__Bacteria.p__Acidobacteria.c__Solibacteres.o__Solibacterales.f__Solibacteraceae.g__Candidatus.Solibacter.9	0.378	0.026	*
	k__Bacteria.p__Actinobacteria.c__Actinobacteria.o__Actinomycetales.f__Frankiaceae.g__.s__.23	0.378	0.033	*
	k__Bacteria.p__Proteobacteria.c__Alphaproteobacteria.o__Rhizobiales.f__Aurantimonadaceae.g__.s__.17	0.378	0.02	*
	k__Bacteria.p__Gemmatimonadetes.c__Gemmatimonadetes.o__Gemmatimonadales.f__Gemmatimonadaceae.g__Gemmatimonas.s__	0.378	0.033	*
	k__Bacteria.p__Proteobacteria.c__Betaproteobacteria.o__Burkholderiales.f__Comamonadaceae.g__Leptothrix.s__	0.378	0.033	*
	k__Bacteria.p__Proteobacteria.c__Alphaproteobacteria.o__Rhizobiales.f__Methylocystaceae...5	0.378	0.033	*
	k__Bacteria.p__Proteobacteria.c__Alphaproteobacteria.o__Sphingomonadales.f__Sphingomonadaceae.g__Kaistobacter.s__.11	0.378	0.02	*
	k__Bacteria.......470	0.378	0.026	*
	k__Bacteria.p__Actinobacteria.c__Actinobacteria.o__Actinomycetales.f__Nocardioidaceae...12	0.378	0.033	*
	k__Bacteria.p__Proteobacteria.c__Alphaproteobacteria.o__Sphingomonadales.f__Sphingomonadaceae...18	0.378	0.024	*
	k__Bacteria.p__Proteobacteria.c__Alphaproteobacteria.o__Rhizobiales.f__Methylocystaceae.g__Pleomorphomonas.s__.3	0.378	0.034	*
	k__Bacteria.p__Proteobacteria.c__Alphaproteobacteria.o__Rhizobiales.f__Methylocystaceae.g__.s__.39	0.378	0.026	*
	k__Bacteria.p__Proteobacteria.c__Alphaproteobacteria.o__Sphingomonadales.f__Sphingomonadaceae.g__Sphingomonas.s__echinoides.9	0.378	0.033	*
	k__Bacteria.p__Proteobacteria.c__Alphaproteobacteria.o__Rhizobiales.f__Rhizobiaceae.g__Rhizobium.s__.3	0.378	0.029	*
	k__Bacteria.p__Proteobacteria.c__Betaproteobacteria.o__Burkholderiales.f__Comamonadaceae...27	0.378	0.02	*
	k__Bacteria.p__Bacteroidetes.c__Sphingobacteriia.o__Sphingobacteriales.f__Sphingobacteriaceae.g__.s__.3	0.378	0.024	*
	k__Bacteria.p__Bacteroidetes.c__.Saprospirae..o__.Saprospirales.....4	0.378	0.02	*
	k__Bacteria.p__Actinobacteria.c__Actinobacteria.o__Actinomycetales.f__Nocardioidaceae.g__.s__.9	0.378	0.033	*
	k__Bacteria.p__Proteobacteria.c__Alphaproteobacteria.o__Sphingomonadales.f__Sphingomonadaceae.g__Sphingomonas.s__.13	0.378	0.034	*
	k__Bacteria.p__Actinobacteria.c__Actinobacteria.o__Actinomycetales.f__Kineosporiaceae.g__.s__.3	0.378	0.033	*
	k__Bacteria.p__Proteobacteria.c__Alphaproteobacteria.o__Rhizobiales.f__Rhizobiaceae.g__Shinella.s__granuli	0.378	0.02	*
	k__Bacteria.p__Acidobacteria.c__Solibacteres.o__Solibacterales....6	0.378	0.026	*
	k__Bacteria.p__Proteobacteria.c__Gammaproteobacteria.o__Legionellales.f__Francisellaceae..	0.378	0.026	*
	k__Bacteria.......471	0.378	0.026	*
	k__Bacteria.p__Proteobacteria.c__Alphaproteobacteria.o__Rhizobiales.f__Methylobacteriaceae.g__Methylobacterium.s__organophilum.4	0.378	0.024	*
	k__Bacteria.p__Proteobacteria.c__Betaproteobacteria.o__Burkholderiales.f__Comamonadaceae...28	0.378	0.032	*
	k__Bacteria.p__Proteobacteria.c__Alphaproteobacteria.o__Rhodospirillales.f__Acetobacteraceae.g__.s__.58	0.378	0.026	*
	k__Bacteria.p__Proteobacteria.c__Alphaproteobacteria.o__Rhizobiales.f__Hyphomicrobiaceae.g__Rhodoplanes.s__.3	0.378	0.02	*
	k__Bacteria.p__Proteobacteria.c__Alphaproteobacteria.o__Rhizobiales....49	0.378	0.024	*
	k__Bacteria.p__Actinobacteria.c__Actinobacteria.o__Actinomycetales.f__Williamsiaceae.g__Williamsia..1	0.378	0.034	*
	k__Bacteria.p__Proteobacteria.c__Alphaproteobacteria.o__Rhizobiales.f__Beijerinckiaceae...9	0.378	0.026	*
	k__Bacteria.......472	0.378	0.026	*
	k__Bacteria.p__Proteobacteria.c__Gammaproteobacteria.o__Legionellales.f__Francisellaceae.g__Francisella.s__.9	0.378	0.033	*
	k__Bacteria.......473	0.378	0.02	*
	k__Bacteria.p__Actinobacteria.c__Actinobacteria.o__Actinomycetales.f__Nocardioidaceae...13	0.378	0.024	*
	k__Bacteria.p__Actinobacteria.c__Actinobacteria.o__Actinomycetales.f__Thermomonosporaceae...2	0.378	0.033	*
	k__Bacteria.p__Actinobacteria.c__Actinobacteria.o__Actinomycetales.f__Frankiaceae.g__.s__.24	0.378	0.02	*
	k__Bacteria.p__Proteobacteria.c__Alphaproteobacteria.o__Rhizobiales.f__Aurantimonadaceae.g__.s__.18	0.378	0.034	*
	k__Bacteria.p__Proteobacteria.c__Alphaproteobacteria.o__Rhizobiales.f__Phyllobacteriaceae...2	0.378	0.033	*
	k__Bacteria.p__Proteobacteria......13	0.378	0.026	*
	k__Bacteria.......474	0.378	0.026	*
	k__Bacteria.p__Proteobacteria.c__Betaproteobacteria.o__Burkholderiales.f__Comamonadaceae.g__Methylibium..4	0.378	0.02	*
	k__Bacteria.p__Actinobacteria.c__Actinobacteria.o__Actinomycetales.f__Microbacteriaceae...12	0.378	0.033	*
	k__Bacteria.p__Acidobacteria.c__Solibacteres.o__Solibacterales.f__Solibacteraceae.g__.s__.11	0.378	0.026	*
	k__Bacteria.p__Proteobacteria.c__Alphaproteobacteria.o__Rhizobiales.f__Hyphomicrobiaceae.g__Rhodoplanes.s__.4	0.378	0.024	*
	k__Bacteria.p__Proteobacteria.c__Alphaproteobacteria.o__Rhodospirillales.f__Acetobacteraceae.g__.s__.59	0.378	0.034	*
	k__Bacteria.p__Actinobacteria.c__Actinobacteria.o__Actinomycetales....32	0.378	0.034	*
	k__Bacteria.p__Proteobacteria.c__Gammaproteobacteria.o__Xanthomonadales.f__Sinobacteraceae.g__.s__.10	0.378	0.033	*
	k__Bacteria.p__Actinobacteria.c__Actinobacteria.o__Actinomycetales.f__Nocardioidaceae...14	0.378	0.033	*
	k__Bacteria.p__Proteobacteria.c__Alphaproteobacteria.o__Rhizobiales.f__Hyphomicrobiaceae.g__Devosia.s__.7	0.378	0.02	*
	k__Bacteria.p__Gemmatimonadetes.c__Gemmatimonadetes.....13	0.378	0.02	*
	k__Bacteria.p__Proteobacteria.c__Deltaproteobacteria.o__Myxococcales....1	0.378	0.024	*
	k__Bacteria.p__Proteobacteria.c__Alphaproteobacteria.o__Rhizobiales.f__Aurantimonadaceae.g__.s__.19	0.378	0.02	*
	k__Bacteria.p__Proteobacteria.c__Alphaproteobacteria.o__Rhizobiales.f__Hyphomicrobiaceae.g__Devosia.s__.8	0.378	0.034	*
	k__Bacteria.p__Proteobacteria.c__Alphaproteobacteria.o__Rhizobiales.f__Hyphomicrobiaceae.g__Devosia.s__.9	0.378	0.033	*
	k__Bacteria.p__Firmicutes.c__Bacilli.o__Bacillales.f__Planococcaceae...8	0.378	0.026	*
	k__Bacteria.p__Actinobacteria.c__Actinobacteria.o__Actinomycetales.f__Nocardioidaceae.g__.s__.10	0.378	0.032	*
	k__Bacteria.p__Bacteroidetes.c__.Saprospirae..o__.Saprospirales..f__Chitinophagaceae.g__Flavihumibacter.s__.3	0.378	0.032	*
	Unassigned.......62	0.378	0.026	*
	k__Bacteria.p__Proteobacteria.c__Alphaproteobacteria.o__Rickettsiales.f__Rickettsiaceae.g__Rickettsia.s__.12	0.378	0.032	*
	k__Bacteria.p__Bacteroidetes.c__.Saprospirae..o__.Saprospirales.....5	0.378	0.02	*
	k__Bacteria.p__Bacteroidetes.c__.Saprospirae..o__.Saprospirales..f__Chitinophagaceae.g__.s__.14	0.378	0.026	*
	k__Bacteria.p__Proteobacteria.c__Alphaproteobacteria.o__Rhodospirillales.f__Acetobacteraceae...25	0.378	0.033	*
	k__Bacteria.p__Actinobacteria.c__Actinobacteria.o__Actinomycetales....34	0.378	0.02	*
	k__Bacteria.p__Chloroflexi.c__Chloroflexi.....10	0.378	0.024	*
	k__Bacteria.p__Chloroflexi.c__Chloroflexi.....11	0.378	0.034	*
	k__Bacteria.p__TM7.c__SC3.o__.f__.g__.s__	0.378	0.02	*
	k__Bacteria.p__Proteobacteria.c__Gammaproteobacteria.o__Legionellales.f__Coxiellaceae.g__Coxiella.s__.6	0.378	0.032	*
	Unassigned.......63	0.378	0.026	*
	k__Bacteria.p__Proteobacteria.c__Alphaproteobacteria.o__Sphingomonadales.f__Sphingomonadaceae.g__Sphingobium.	0.378	0.029	*
	k__Bacteria.......475	0.378	0.033	*
	k__Bacteria.p__Proteobacteria.c__Betaproteobacteria.o__Burkholderiales....8	0.378	0.033	*
	k__Bacteria.p__Proteobacteria.c__Alphaproteobacteria.o__Rhizobiales.f__Beijerinckiaceae.g__Beijerinckia.s__.15	0.378	0.033	*
	k__Bacteria.p__Proteobacteria.c__Betaproteobacteria.....3	0.378	0.02	*
	k__Bacteria.p__Proteobacteria.c__Betaproteobacteria.o__Burkholderiales.f__Comamonadaceae.g__Rubrivivax.	0.378	0.029	*
	k__Bacteria.p__Proteobacteria.c__Alphaproteobacteria.o__Rhodospirillales.f__Acetobacteraceae.g__.s__.64	0.378	0.032	*
	k__Bacteria.p__Proteobacteria.c__Alphaproteobacteria.o__Sphingomonadales.f__Erythrobacteraceae..	0.378	0.02	*
	k__Bacteria.......476	0.378	0.026	*
	k__Bacteria.p__Proteobacteria.c__Alphaproteobacteria.o__Rhizobiales.f__Methylocystaceae.g__Methylopila.s__.2	0.378	0.02	*
	k__Bacteria.p__Actinobacteria.c__Actinobacteria.o__Actinomycetales.f__.g__.s__.3	0.378	0.026	*
	k__Bacteria.p__Bacteroidetes.c__.Saprospirae..o__.Saprospirales..f__Chitinophagaceae...25	0.378	0.033	*
	k__Bacteria.p__Bacteroidetes.c__.Saprospirae..o__.Saprospirales..f__Chitinophagaceae.g__.s__.15	0.378	0.02	*
	k__Bacteria.p__Proteobacteria.c__Alphaproteobacteria.o__Rhodospirillales.f__Acetobacteraceae.g__.s__.65	0.378	0.02	*
	k__Bacteria.p__Proteobacteria.c__Gammaproteobacteria.....9	0.378	0.032	*
	k__Bacteria.......477	0.378	0.026	*
	k__Bacteria.p__Proteobacteria.c__Gammaproteobacteria.....10	0.378	0.024	*
	k__Bacteria.......478	0.378	0.029	*
	k__Bacteria.p__Actinobacteria.c__Thermoleophilia.o__Gaiellales.f__AK1AB1_02E.g__.s__	0.378	0.02	*
	k__Bacteria.p__Acidobacteria.c__Acidobacteriia.o__Acidobacteriales.f__Acidobacteriaceae...14	0.378	0.029	*
	k__Bacteria.......479	0.378	0.026	*
	k__Bacteria.p__Armatimonadetes.c__.Fimbriimonadia..o__.Fimbriimonadales..f__.Fimbriimonadaceae..g__Fimbriimonas.s__.4	0.378	0.033	*
	k__Bacteria.p__Proteobacteria.c__Alphaproteobacteria.o__Rhizobiales.f__Methylobacteriaceae.g__Methylobacterium.s__organophilum.5	0.378	0.02	*
	k__Bacteria.p__Actinobacteria.c__Actinobacteria.o__Actinomycetales....36	0.378	0.02	*
	Unassigned.......64	0.378	0.033	*
	k__Bacteria.p__Proteobacteria.c__Betaproteobacteria.o__Burkholderiales.f__Burkholderiaceae.g__.s__.4	0.378	0.02	*
	k__Bacteria.......480	0.378	0.026	*
	k__Bacteria.p__Proteobacteria.c__Alphaproteobacteria.o__Rhizobiales....52	0.378	0.033	*
	k__Bacteria.p__Actinobacteria.c__Actinobacteria.o__Actinomycetales.f__Thermomonosporaceae...3	0.378	0.024	*
	k__Bacteria.p__Proteobacteria.c__Alphaproteobacteria.o__Rhizobiales....53	0.378	0.034	*
	k__Bacteria.p__Proteobacteria.c__Alphaproteobacteria.o__Rhizobiales.f__Methylobacteriaceae.g__Methylobacterium..9	0.378	0.024	*
	k__Bacteria.......481	0.378	0.026	*
	k__Bacteria.p__Chloroflexi.c__Chloroflexi.....12	0.378	0.032	*
	k__Bacteria.p__Proteobacteria.c__Alphaproteobacteria.o__Caulobacterales.f__Caulobacteraceae.g__Caulobacter.s__.1	0.378	0.029	*
	k__Bacteria.p__Proteobacteria.c__Alphaproteobacteria.o__Rhizobiales.f__Hyphomicrobiaceae.g__Rhodoplanes.s__.5	0.378	0.024	*
	k__Bacteria.p__Actinobacteria.c__Thermoleophilia.o__Solirubrobacterales.f__.g__.s__.13	0.378	0.02	*
	k__Bacteria.p__Proteobacteria.c__Alphaproteobacteria.o__Caulobacterales.f__Caulobacteraceae.g__.s__.3	0.378	0.029	*
	k__Bacteria.p__Actinobacteria.c__Actinobacteria.o__Actinomycetales.f__.g__.s__.4	0.378	0.02	*
	k__Bacteria.p__Proteobacteria.c__Deltaproteobacteria.o__Myxococcales.f__.g__.s__.9	0.378	0.02	*
	k__Bacteria.p__Proteobacteria.c__Alphaproteobacteria.o__Rhizobiales....54	0.378	0.024	*
	k__Bacteria.p__Actinobacteria.c__Actinobacteria.o__Actinomycetales.f__Nakamurellaceae.g__.s__.2	0.378	0.033	*
	k__Bacteria.p__Actinobacteria.c__Actinobacteria.o__Actinomycetales.f__Nocardioidaceae.g__Kribbella.s__.4	0.378	0.034	*
	k__Bacteria.p__Proteobacteria.c__Alphaproteobacteria.o__Rhizobiales.f__Rhizobiaceae...9	0.378	0.033	*
	k__Bacteria.......482	0.378	0.029	*
	k__Bacteria.p__Gemmatimonadetes.c__Gemmatimonadetes.o__Gemmatimonadales.f__.g__.s__.2	0.378	0.026	*
	k__Bacteria.p__Proteobacteria.c__Alphaproteobacteria.o__Rhizobiales....55	0.378	0.033	*
	k__Bacteria.p__Proteobacteria.c__Alphaproteobacteria.o__Sphingomonadales.f__Sphingomonadaceae.g__Sphingomonas..16	0.378	0.033	*
	k__Bacteria.p__Proteobacteria.c__Deltaproteobacteria.o__Myxococcales.f__.g__.s__.10	0.378	0.024	*
	k__Bacteria.p__Acidobacteria.c__Acidobacteriia.o__Acidobacteriales.f__Acidobacteriaceae...15	0.378	0.024	*
	k__Bacteria.p__Proteobacteria.c__Alphaproteobacteria.o__Rhizobiales....56	0.378	0.024	*
	k__Bacteria.p__.Thermi..c__Deinococci.o__Deinococcales.f__Deinococcaceae.g__Deinococcus.s__.5	0.378	0.024	*
	k__Bacteria.p__Proteobacteria.c__Betaproteobacteria.....4	0.378	0.034	*
	k__Bacteria.......483	0.378	0.029	*
	k__Bacteria.p__Acidobacteria.c__Acidobacteriia.o__Acidobacteriales.f__Acidobacteriaceae.g__Edaphobacter.s__.2	0.378	0.029	*
	k__Bacteria.p__Proteobacteria.c__Alphaproteobacteria.o__Rhodospirillales.f__Acetobacteraceae...26	0.378	0.026	*
	k__Bacteria.......484	0.378	0.026	*
	k__Bacteria.p__Acidobacteria.c__Solibacteres.o__Solibacterales.f__.g__.s__.12	0.378	0.032	*
	k__Bacteria.p__Proteobacteria.c__Alphaproteobacteria.o__Rhizobiales.f__Hyphomicrobiaceae.g__Rhodoplanes.s__.6	0.378	0.026	*
	k__Bacteria.......485	0.378	0.026	*
	k__Bacteria.p__Proteobacteria.c__Betaproteobacteria.o__Burkholderiales.f__Comamonadaceae...29	0.378	0.032	*
	k__Bacteria.p__Actinobacteria.c__Actinobacteria.o__Actinomycetales....38	0.378	0.024	*
	k__Bacteria.p__Bacteroidetes.c__Cytophagia.o__Cytophagales.f__Cytophagaceae.g__Spirosoma.s__.35	0.378	0.034	*
	k__Bacteria.p__Proteobacteria.c__Alphaproteobacteria.o__Rhizobiales.f__Methylocystaceae...7	0.378	0.034	*
	k__Bacteria.......486	0.378	0.02	*
	k__Bacteria.p__TM7.c__SC3.o__.f__.g__.s__.1	0.378	0.034	*
	k__Bacteria.p__Bacteroidetes.c__Sphingobacteriia.o__Sphingobacteriales.f__Sphingobacteriaceae.g__Pedobacter.s__	0.378	0.02	*
	k__Bacteria.p__Proteobacteria.c__Alphaproteobacteria.o__Sphingomonadales.f__Sphingomonadaceae.g__Sphingomonas.s__wittichii.26	0.378	0.02	*
	k__Bacteria.p__Proteobacteria.c__Alphaproteobacteria.o__Rhizobiales.f__Hyphomicrobiaceae.g__Rhodoplanes.s__.7	0.378	0.024	*
	k__Bacteria.p__Actinobacteria.....	0.378	0.024	*
	k__Bacteria.p__Proteobacteria.c__Alphaproteobacteria.o__Rhizobiales.f__Methylobacteriaceae.g__.s__.5	0.378	0.034	*
	k__Bacteria.p__Proteobacteria.c__Alphaproteobacteria.o__Sphingomonadales.f__Sphingomonadaceae.g__Sphingomonas.s__yabuuchiae.2	0.378	0.034	*
	k__Bacteria.p__Actinobacteria.c__Actinobacteria.o__Actinomycetales.f__Nocardioidaceae.g__.s__.11	0.378	0.029	*
	k__Bacteria.p__Actinobacteria.c__Actinobacteria.o__Actinomycetales....39	0.378	0.026	*
	k__Bacteria.p__Actinobacteria.c__Actinobacteria.o__Actinomycetales.f__Frankiaceae.g__.s__.25	0.378	0.024	*
	k__Bacteria.p__Proteobacteria.c__Alphaproteobacteria.o__Rhodospirillales.f__Rhodospirillaceae.g__.s__.23	0.378	0.029	*
	k__Bacteria.p__Proteobacteria.c__Alphaproteobacteria.o__Sphingomonadales.f__Sphingomonadaceae.g__Sphingomonas.s__echinoides.10	0.378	0.033	*
	k__Bacteria.p__Proteobacteria.c__Alphaproteobacteria.o__Rhizobiales....57	0.378	0.033	*
	k__Bacteria.p__Proteobacteria.c__Alphaproteobacteria.o__Sphingomonadales.f__Sphingomonadaceae.g__Sphingomonas.s__echinoides.11	0.378	0.033	*
	k__Bacteria.p__Proteobacteria.c__Alphaproteobacteria.o__Rhizobiales.f__Rhizobiaceae.g__Agrobacterium.s__.1	0.378	0.032	*
	k__Bacteria.p__Actinobacteria.c__Actinobacteria.o__Actinomycetales.f__Actinosynnemataceae.g__.s__	0.378	0.02	*
	k__Bacteria.p__Actinobacteria.c__Actinobacteria.o__Actinomycetales.f__Streptomycetaceae.g__Streptomyces.s__lanatus	0.378	0.026	*
	k__Bacteria.p__Proteobacteria.c__Alphaproteobacteria.o__Sphingomonadales...	0.378	0.032	*
	k__Bacteria.p__Proteobacteria.c__Gammaproteobacteria.o__Xanthomonadales.f__Sinobacteraceae.g__.s__.12	0.378	0.02	*
	k__Bacteria.p__Bacteroidetes.c__Cytophagia.o__Cytophagales.f__Cytophagaceae.g__Hymenobacter.s__.3	0.378	0.02	*
	k__Bacteria.......487	0.378	0.026	*
	k__Bacteria.p__Bacteroidetes.c__.Saprospirae..o__.Saprospirales..f__Chitinophagaceae.g__.s__.16	0.378	0.02	*
	k__Bacteria.......488	0.378	0.034	*
	k__Bacteria.p__Bacteroidetes.c__.Saprospirae..o__.Saprospirales..f__Chitinophagaceae.g__.s__.17	0.378	0.033	*
	k__Bacteria.p__Proteobacteria.c__Alphaproteobacteria.o__Sphingomonadales.f__Sphingomonadaceae.g__.s__.4	0.378	0.02	*
	k__Bacteria.p__Proteobacteria.c__Betaproteobacteria.....5	0.378	0.02	*
	k__Bacteria.p__Gemmatimonadetes.c__Gemmatimonadetes.o__Gemmatimonadales.f__.g__.s__.3	0.378	0.024	*
	k__Bacteria.p__Proteobacteria.c__Betaproteobacteria.o__Burkholderiales....10	0.378	0.034	*
	k__Bacteria.......489	0.378	0.026	*
	k__Bacteria.p__Acidobacteria.c__Solibacteres.o__Solibacterales.f__Solibacteraceae.g__Candidatus.Solibacter.11	0.378	0.026	*
	k__Bacteria.p__Proteobacteria.c__Alphaproteobacteria.o__Sphingomonadales....1	0.378	0.02	*
	k__Bacteria.p__Actinobacteria.c__Actinobacteria.o__Actinomycetales....40	0.378	0.029	*
	k__Bacteria.p__Proteobacteria.c__Alphaproteobacteria.o__Rhizobiales.f__Beijerinckiaceae...11	0.378	0.034	*
	k__Bacteria.p__Proteobacteria.c__Alphaproteobacteria.o__Rhizobiales.f__Methylocystaceae.g__Methylopila.s__.3	0.378	0.034	*
	k__Bacteria.p__Bacteroidetes.c__.Saprospirae..o__.Saprospirales..f__Chitinophagaceae.g__.s__.18	0.378	0.029	*
	k__Bacteria.p__Acidobacteria.c__Solibacteres.o__Solibacterales.f__Solibacteraceae.g__Candidatus.Solibacter.12	0.378	0.029	*
	k__Bacteria.......490	0.378	0.033	*
	k__Bacteria.p__Proteobacteria.c__Alphaproteobacteria.o__Sphingomonadales.f__Sphingomonadaceae.g__Sphingomonas.s__echinoides.13	0.378	0.034	*
	k__Bacteria.p__Acidobacteria.c__Solibacteres.o__Solibacterales.f__Solibacteraceae.g__Candidatus.Solibacter.13	0.378	0.029	*
	k__Bacteria.p__Proteobacteria.c__Gammaproteobacteria.o__Xanthomonadales.f__Sinobacteraceae.g__.s__.13	0.378	0.026	*
	k__Bacteria.......491	0.378	0.033	*
	k__Bacteria.p__Bacteroidetes.c__.Saprospirae..o__.Saprospirales..f__Chitinophagaceae...27	0.378	0.033	*
	k__Bacteria.p__Bacteroidetes.c__.Saprospirae..o__.Saprospirales..f__Chitinophagaceae.g__Flavihumibacter.s__.6	0.378	0.02	*
	k__Bacteria.p__Proteobacteria.c__Alphaproteobacteria.o__Rhizobiales.f__Methylocystaceae...8	0.378	0.02	*
	k__Bacteria.p__Actinobacteria.c__Actinobacteria.o__Actinomycetales....41	0.378	0.024	*
	k__Bacteria.p__Proteobacteria.c__Alphaproteobacteria.o__Rhizobiales.f__Bradyrhizobiaceae.g__.s__	0.378	0.033	*
	k__Bacteria.......492	0.378	0.02	*
	k__Bacteria.p__Proteobacteria.c__Deltaproteobacteria.o__Bdellovibrionales.f__Bdellovibrionaceae.g__Bdellovibrio.s__.1	0.378	0.024	*
	k__Bacteria.p__Bacteroidetes.c__Cytophagia.o__Cytophagales.f__Cytophagaceae.g__Spirosoma.s__.37	0.378	0.034	*
	k__Bacteria.p__Proteobacteria.c__Alphaproteobacteria.o__Sphingomonadales.f__Sphingomonadaceae.g__Sphingomonas.s__echinoides.14	0.378	0.034	*
	k__Bacteria.p__Firmicutes.c__Bacilli.o__Bacillales.f__Bacillaceae.g__Bacillus..7	0.375	0.026	*
	Unassigned.......49	0.372	0.029	*
	k__Bacteria.p__Chloroflexi.c__C0119.o__.f__.g__.s__	0.372	0.026	*
	k__Bacteria.p__Bacteroidetes.c__Cytophagia.o__Cytophagales.f__Cytophagaceae.g__Spirosoma.s__.23	0.363	0.025	*
	k__Bacteria.p__Acidobacteria.c__Solibacteres.o__Solibacterales.f__.g__.s__.8	0.361	0.021	*
	k__Bacteria.p__Proteobacteria.c__Alphaproteobacteria.o__Rhodospirillales.f__Acetobacteraceae.g__.s__.52	0.359	0.034	*
	k__Bacteria.p__Chloroflexi.c__Chloroflexi.o__Chloroflexales.f__FFCH7168.g__.s__.4	0.352	0.033	*
	k__Bacteria.p__Proteobacteria.c__Betaproteobacteria.o__Burkholderiales.f__Burkholderiaceae.g__Salinispora.s__.3	0.351	0.027	*
	k__Bacteria.p__Proteobacteria.c__Gammaproteobacteria.o__Xanthomonadales.f__Xanthomonadaceae.g__Rhodanobacter.s__.2	0.351	0.021	*
	k__Bacteria.p__Actinobacteria.c__Actinobacteria.o__Actinomycetales....28	0.35	0.034	*
	k__Bacteria.p__Bacteroidetes.c__.Saprospirae..o__.Saprospirales..f__Chitinophagaceae.g__.s__.12	0.347	0.035	*
	k__Bacteria.p__Actinobacteria.c__Actinobacteria.o__Actinomycetales.f__Nocardioidaceae...11	0.342	0.035	*
	k__Bacteria.p__Proteobacteria.c__Betaproteobacteria.o__Burkholderiales.f__Burkholderiaceae.g__Burkholderia..5	0.341	0.035	*
	k__Bacteria.p__Proteobacteria.c__Betaproteobacteria.o__Burkholderiales....7	0.339	0.023	*
	k__Bacteria.p__Proteobacteria.c__Alphaproteobacteria.o__Rhodospirillales.f__Acetobacteraceae.g__.s__.41	0.338	0.027	*
	k__Bacteria.p__Proteobacteria.c__Alphaproteobacteria.o__Sphingomonadales.f__Sphingomonadaceae.g__Sphingomonas.s__wittichii.25	0.338	0.022	*
