# Supplementary material for: Habitat disturbance and the organization of bacterial communities in Neotropical hematophagous arthropods
Source: PLoS One. 2019 Sep 6;14(9):e0222145. doi: 10.1371/journal.pone.0222145 (PMC6730880; doi:10.1371/journal.pone.0222145)
Supplement: S4 Table — (XLSX) [file pone.0222145.s005.xlsx]

## Sheet: Sheet1
S4 Table. Results of PERMANOVA test for the comparison of bacterial OTU’s in pools of three Ixodid species between sampling methods based on unweighted UNIFRAC distances and 999 permutations.
Species	Sampling method comparison		No. of sample pools	pseudo-F	p-value	q-value
H. juxtakochi	Cloth-pants	Tick-dragging	17	1.05937	0.35	0.35
A. tapirellum	Cloth-pants	Tick-dragging	12	1.03362	0.401	0.401
A. oblongoguttatum	Cloth-pants	Tick-dragging	7	0.973669	0.397	0.397
