# Supplementary material for: Habitat disturbance and the organization of bacterial communities in Neotropical hematophagous arthropods
Source: PLoS One. 2019 Sep 6;14(9):e0222145. doi: 10.1371/journal.pone.0222145 (PMC6730880; doi:10.1371/journal.pone.0222145)
Supplement: S5 Table — (XLSX) [file pone.0222145.s006.xlsx]

## Sheet: Sheet1
S5 Table. Results of PERMANOVA test for the comparison of bacterial communities in pools of three Culicoides species originating from the ground or canopy level collections based on UNIFRAC distances .
Species	Strata comparison		No. of sample pools	pseudo-F	p-value	q-value
C. batesi	Canopy	Ground	34	1.18243	0.259	0.259
C. foxi	Canopy	Ground	30	1.53331	0.095	0.095
C. heliconiae	Canopy	Ground	20	1.86766	0.065	0.065
